# Supplementary material for: (S,E)-N-Methyl-4-[(S)2,6,6-trimethyl-4-oxocyclo­hex-2-en­yl]but-3-en-2-aminium chloride
Source: Acta Crystallogr Sect E Struct Rep Online. 2011 May 7;67(Pt 6):o1289. doi: 10.1107/S1600536811015297 (PMC3120307; doi:10.1107/S1600536811015297)
Supplement: Supplementary file 2 [file e-67-o1289-Isup2.hkl]

# 
# h,k,l, Fc-squared, Fo-squared, sigma(Fo-squared) and status flag 
# 
data_I
_shelx_title ' r90923i in P2(1)                 P21' 
_shelx_refln_list_code          4 
_shelx_F_calc_maximum      250.58 
_exptl_crystal_F_000      1120.00 
_reflns_d_resolution_high  0.7689 
 
loop_ 
 _symmetry_equiv_pos_as_xyz 
 'x, y, z' 
 '-x, y+1/2, -z' 
 
_cell_length_a    14.5470 
_cell_length_b    12.2470 
_cell_length_c    19.0350 
_cell_angle_alpha  90.000 
_cell_angle_beta  112.460 
_cell_angle_gamma  90.000 
 
_shelx_F_squared_multiplier     1.000 
 
loop_ 
 _refln_index_h 
 _refln_index_k 
 _refln_index_l 
 _refln_F_squared_calc 
 _refln_F_squared_meas 
 _refln_F_squared_sigma 
 _refln_observed_status 
   1 -15   0       50.48       41.20     10.44 o 
   2 -15   0       32.16       42.70     12.98 o 
   3 -15   0       46.77       30.24     11.36 o 
   4 -15   0      180.71      133.51     38.86 o 
   5 -15   0       88.11       71.07     20.73 o 
   0 -14   0       26.82       19.81     35.94 o 
   1 -14   0      113.18       87.48     20.90 o 
   2 -14   0       44.51       45.75     13.92 o 
   3 -14   0       30.28       24.90     11.40 o 
   4 -14   0       45.90       35.14     13.43 o 
   5 -14   0       96.82      105.48     22.24 o 
   6 -14   0       43.84       52.26     13.93 o 
   7 -14   0       41.47       47.04     11.08 o 
   8 -14   0       40.32       51.12     15.93 o 
   1 -13   0      239.91      220.17     29.88 o 
   2 -13   0       27.28       19.39      6.27 o 
   3 -13   0      475.67      504.82     16.71 o 
   4 -13   0       57.88       60.73     17.37 o 
   5 -13   0      129.73      126.30     27.64 o 
   6 -13   0       16.13       18.86     21.40 o 
   7 -13   0      234.34      207.28     45.27 o 
   8 -13   0       54.30       52.40     19.45 o 
   9 -13   0       11.05       13.07      8.33 o 
  10 -13   0       11.51       22.52     17.55 o 
   0 -12   0       10.67        5.87     15.48 o 
   1 -12   0       91.07      100.39     15.97 o 
   2 -12   0      239.45      230.55     25.53 o 
   3 -12   0      146.90      166.03     25.87 o 
   4 -12   0       65.17       71.31     13.14 o 
   5 -12   0      176.22      196.05     12.06 o 
   6 -12   0       91.97       90.71     21.74 o 
   7 -12   0       23.98       18.18      8.76 o 
   8 -12   0       34.20       39.36     13.62 o 
   9 -12   0       78.50       91.77     23.14 o 
  10 -12   0       26.99       34.40     14.60 o 
  11 -12   0       42.03       38.45     23.25 o 
   1 -11   0      274.36      297.74     30.57 o 
   2 -11   0      432.61      504.26     41.46 o 
   3 -11   0     1100.32     1143.46     31.53 o 
   4 -11   0      327.72      336.67     22.56 o 
   5 -11   0      794.95      867.22     22.57 o 
   6 -11   0      112.37      127.07     17.01 o 
   7 -11   0      318.69      282.58     43.43 o 
   8 -11   0      167.44      163.19     28.94 o 
   9 -11   0      305.11      319.59     49.72 o 
  10 -11   0       41.77       16.83     12.27 o 
  11 -11   0      253.88      187.87     46.47 o 
  12 -11   0      151.20      144.35     33.09 o 
   0 -10   0      270.46      269.26     45.55 o 
   1 -10   0      186.51      192.53     23.47 o 
   2 -10   0      551.15      554.84     33.34 o 
   3 -10   0      166.54      179.56     23.46 o 
   4 -10   0      793.46      799.94     44.48 o 
   5 -10   0      484.43      499.92     23.58 o 
   6 -10   0       33.20       24.06     12.04 o 
   7 -10   0       93.35       98.91     12.75 o 
   8 -10   0      161.37      130.41     28.67 o 
   9 -10   0       66.23       84.17     20.96 o 
  10 -10   0       31.05       40.66     11.54 o 
  11 -10   0       85.98       86.85     18.72 o 
  12 -10   0      231.49      209.42     43.15 o 
  13 -10   0       37.68       64.90     20.40 o 
   1  -9   0      659.23      674.96     18.65 o 
   2  -9   0      381.62      398.85     31.41 o 
   3  -9   0     1692.86     1871.93     32.77 o 
   4  -9   0      601.31      601.05     15.66 o 
   5  -9   0     1435.30     1570.89     39.64 o 
   6  -9   0      170.23      223.37     16.55 o 
   7  -9   0      482.61      538.47     17.80 o 
   8  -9   0      470.52      456.70     18.18 o 
   9  -9   0      429.88      457.69     45.92 o 
  10  -9   0       79.93       75.13     16.72 o 
  11  -9   0      266.13      263.46     51.31 o 
  12  -9   0      179.96      183.62     28.21 o 
  13  -9   0      198.26      171.15     44.99 o 
  14  -9   0      220.90      193.47     67.16 o 
   0  -8   0      176.47      226.62     30.53 o 
   1  -8   0      138.21      151.65     14.87 o 
   2  -8   0      268.47      304.02     15.06 o 
   3  -8   0       49.04       49.02      7.31 o 
   4  -8   0     2084.47     2269.57     48.90 o 
   5  -8   0      611.90      637.51     12.29 o 
   6  -8   0       61.27       66.73      8.59 o 
   7  -8   0       63.63       55.26      8.19 o 
   8  -8   0       92.99      112.38     15.10 o 
   9  -8   0      228.97      256.26     27.81 o 
  10  -8   0       46.87       38.30     11.28 o 
  11  -8   0      221.99      222.94     33.23 o 
  12  -8   0      519.20      575.47     26.07 o 
  13  -8   0      113.40      135.20     46.25 o 
  14  -8   0      223.49      174.80     49.49 o 
  15  -8   0      125.06      154.94     50.20 o 
   1  -7   0      510.78      508.64     15.74 o 
   2  -7   0      471.67      490.83     16.41 o 
   3  -7   0     1452.06     1391.80     25.07 o 
   4  -7   0      429.47      491.23     12.46 o 
   5  -7   0      250.14      265.25     17.78 o 
   6  -7   0      199.99      198.65      8.76 o 
   7  -7   0      188.33      197.88     15.29 o 
   8  -7   0      333.74      335.83     21.29 o 
   9  -7   0      432.28      458.96     39.19 o 
  10  -7   0      120.37      116.97     18.45 o 
  11  -7   0      251.26      270.60     45.88 o 
  12  -7   0       55.93       59.62     13.76 o 
  13  -7   0      337.83      409.66     60.59 o 
  14  -7   0      477.09      482.06     62.83 o 
  15  -7   0       79.97       39.64     21.80 o 
   0  -6   0     8452.58     8322.12    127.09 o 
   1  -6   0      717.51      736.57     33.21 o 
   2  -6   0      794.23      878.85     23.55 o 
   3  -6   0      324.13      344.51     12.10 o 
   4  -6   0      884.78      925.60     23.66 o 
   5  -6   0     1090.60     1096.04     38.13 o 
   6  -6   0     1009.38     1014.82     15.17 o 
   7  -6   0      401.00      412.54     17.66 o 
   8  -6   0       54.40       60.74     14.25 o 
   9  -6   0      626.98      754.95     28.11 o 
  10  -6   0     1209.25     1215.26     36.83 o 
  11  -6   0      341.94      394.17     28.50 o 
  12  -6   0      705.50      732.56     32.23 o 
  13  -6   0      205.06      224.14     34.96 o 
  14  -6   0      295.74      223.90     40.53 o 
  15  -6   0      124.47       72.58     41.65 o 
  16  -6   0       30.95       36.74     17.72 o 
   1  -5   0      445.39      427.65     21.87 o 
   2  -5   0     2206.38     2369.24     35.16 o 
   3  -5   0     1084.02     1122.95     34.37 o 
   4  -5   0     3441.42     3605.92     72.33 o 
   5  -5   0      604.07      593.09     20.98 o 
   6  -5   0     1168.92     1202.80     30.12 o 
   7  -5   0      816.18      795.91     20.75 o 
   8  -5   0      701.62      697.33     29.63 o 
   9  -5   0      351.57      332.48     33.03 o 
  10  -5   0       45.85       46.88     10.08 o 
  11  -5   0      443.88      418.43     25.85 o 
  12  -5   0       21.31       26.38     10.79 o 
  13  -5   0      155.85      153.97     24.85 o 
  14  -5   0      417.55      386.02     20.77 o 
  15  -5   0      196.80      183.93     35.44 o 
  16  -5   0       19.67       24.20     12.38 o 
   0  -4   0     2039.56     2115.67     62.09 o 
   1  -4   0     2157.69     2069.87     50.84 o 
   2  -4   0     3618.59     3585.36     47.95 o 
   3  -4   0      954.64      961.87     22.76 o 
   4  -4   0     2658.37     2798.70     60.32 o 
   5  -4   0      493.72      499.45     12.10 o 
   6  -4   0     3124.57     3085.54     37.52 o 
   7  -4   0      407.82      402.24     17.97 o 
   8  -4   0      446.93      485.23     31.33 o 
   9  -4   0      277.44      285.15     15.79 o 
  10  -4   0      891.90      908.70     14.12 o 
  11  -4   0      672.68      684.75     17.15 o 
  12  -4   0       46.59       29.74     10.56 o 
  13  -4   0      261.38      236.80     37.23 o 
  14  -4   0      492.65      543.45     33.97 o 
  15  -4   0      164.91      116.69     26.51 o 
  16  -4   0       16.25       -1.47     15.20 o 
   1  -3   0     1899.86     1784.52     31.55 o 
   2  -3   0     3612.85     3247.92     41.63 o 
   3  -3   0     1803.06     1747.09     29.51 o 
   4  -3   0      279.06      275.48     15.82 o 
   5  -3   0      597.91      571.46     18.46 o 
   6  -3   0      836.60      889.90     20.20 o 
   7  -3   0     1504.19     1552.38     55.30 o 
   8  -3   0     2627.11     2710.29     49.19 o 
   9  -3   0       62.21       59.81     10.69 o 
  10  -3   0      147.67      144.21     14.98 o 
  11  -3   0      186.60      205.10     30.12 o 
  12  -3   0      178.47      204.98     24.44 o 
  13  -3   0      209.17      186.00     28.44 o 
  14  -3   0      195.95      163.89     23.17 o 
  15  -3   0       87.64       73.21     20.27 o 
  16  -3   0        9.20       20.53     10.06 o 
  17  -3   0       13.32       47.80     24.91 o 
   1  -2   0      455.05      439.18     13.28 o 
   2  -2   0     1626.13     1647.08     31.11 o 
   3  -2   0     2083.29     2006.26     31.80 o 
   4  -2   0     3551.07     3251.05     25.21 o 
   5  -2   0     1336.19     1363.96     26.65 o 
   6  -2   0     2448.61     2272.92     18.09 o 
   7  -2   0      216.54      233.48     15.68 o 
   8  -2   0     5335.83     5452.78    150.81 o 
   9  -2   0       28.62       23.94      6.86 o 
  10  -2   0       56.96       56.15     12.55 o 
  11  -2   0      219.85      195.16     44.99 o 
  12  -2   0      167.45      147.87     47.28 o 
  13  -2   0       53.00       38.78     12.97 o 
  14  -2   0      561.49      609.44    119.28 o 
  15  -2   0       70.52       36.49     39.49 o 
  16  -2   0       29.76       74.62     41.53 o 
  17  -2   0       39.75       27.09     11.08 o 
   1  -1   0      911.47      820.75     17.59 o 
   2  -1   0     6982.65     5755.01    131.36 o 
   3  -1   0      683.20      647.20     23.82 o 
   4  -1   0     6177.18     5712.13     84.59 o 
   5  -1   0      104.91      107.96     13.96 o 
   6  -1   0      429.36      463.12     10.10 o 
   7  -1   0      289.26      289.25     11.49 o 
   8  -1   0     1419.17     1378.09     23.71 o 
   9  -1   0      355.56      356.07     11.27 o 
  10  -1   0      173.59      182.21     10.07 o 
  11  -1   0      202.29       90.60     41.59 o 
  12  -1   0      457.06      501.21     40.36 o 
  13  -1   0      174.86       93.70     42.88 o 
  14  -1   0      217.54      268.54     49.57 o 
  15  -1   0       56.43       21.83     20.32 o 
  16  -1   0       74.30       51.33     19.03 o 
  17  -1   0       11.05       30.17     21.05 o 
   2   0   0    11229.25    10073.09     76.21 o 
   3   0   0      242.41      218.27     12.14 o 
   4   0   0     3875.36     3488.16     83.45 o 
   5   0   0     1042.89     1048.31     16.91 o 
   6   0   0      563.32      508.03     11.09 o 
   7   0   0      100.73      120.08     14.51 o 
   8   0   0     9159.94     9268.48    147.98 o 
   9   0   0       47.38       -1.85     32.35 o 
  10   0   0      228.48      258.44     57.26 o 
  11   0   0      111.98      149.18     67.56 o 
  12   0   0      696.27      680.67     53.07 o 
  13   0   0      295.46      219.43     43.38 o 
  14   0   0      458.10      610.53     66.39 o 
  15   0   0       10.54       10.92     21.94 o 
  16   0   0       28.34       -3.47     18.70 o 
   1   1   0      910.44      812.54     32.47 o 
   2   1   0     7017.16     5901.63     47.17 o 
   3   1   0      681.23      627.43     12.67 o 
   4   1   0     6245.21     5803.69    101.46 o 
   5   1   0      104.75      110.09      9.91 o 
   6   1   0      429.15      447.28     21.56 o 
   7   1   0      285.30      303.90     14.34 o 
   8   1   0     1432.47     1316.98     43.92 o 
   9   1   0      357.25      307.81     85.08 o 
  10   1   0      174.67      159.25     89.51 o 
  11   1   0      204.16      260.57     77.58 o 
  12   1   0      464.46      399.28     52.51 o 
  13   1   0      176.06      260.18     44.67 o 
   1   2   0      451.44      429.08      6.92 o 
   2   2   0     1612.56     1606.35     28.80 o 
   3   2   0     2082.31     2021.13     33.70 o 
   4   2   0     3487.34     3283.49     31.64 o 
   5   2   0     1320.71     1263.25     31.57 o 
   6   2   0     2405.12     2284.34     22.37 o 
   7   2   0      218.07      223.75     33.19 o 
   8   2   0     5332.21     5505.59     95.51 o 
   9   2   0       28.04       34.80     14.50 o 
  10   2   0       62.53       57.66     33.70 o 
  11   2   0      222.21      204.03     41.70 o 
  12   2   0      163.61      220.27     66.28 o 
   1   3   0     1892.33     1809.63     36.95 o 
   2   3   0     3565.53     3214.72     42.96 o 
   3   3   0     1801.13     1734.15     27.62 o 
   4   3   0      262.94      243.34     10.22 o 
   5   3   0      606.90      581.08     13.83 o 
   6   3   0      871.09      923.54     30.45 o 
   7   3   0     1508.01     1558.64     32.97 o 
   8   3   0     2637.07     2816.84    149.68 o 
   9   3   0       65.77       64.33     18.27 o 
  10   3   0      147.07      205.99     64.88 o 
   0   4   0     2040.06     2017.31     49.78 o 
   1   4   0     2146.21     2096.02     37.76 o 
   2   4   0     3531.99     3638.29     43.66 o 
   3   4   0      952.73      951.54     19.97 o 
   4   4   0     2559.07     2839.88     32.24 o 
   5   4   0      486.64      473.19     11.52 o 
   6   4   0     3120.28     3005.22     45.16 o 
   7   4   0      410.06      395.41      9.63 o 
   8   4   0      466.79      457.44     12.20 o 
   9   4   0      281.87      261.63      9.40 o 
  10   4   0      884.51      884.42     32.86 o 
   1   5   0      425.05      410.29     11.82 o 
   2   5   0     2283.24     2399.53     25.59 o 
   3   5   0     1049.79     1008.63     48.70 o 
   4   5   0     3388.15     3590.53    115.23 o 
   5   5   0      614.69      623.39     12.90 o 
   6   5   0     1196.61     1328.15     30.76 o 
   7   5   0      809.01      766.31     13.15 o 
   8   5   0      701.58      712.80     12.76 o 
   9   5   0      338.33      287.88     24.74 o 
   0   6   0     8452.27     7818.44    171.17 o 
   1   6   0      705.04      668.58     25.92 o 
   2   6   0      761.83      752.32     34.71 o 
   3   6   0      321.67      331.83     16.62 o 
   4   6   0      828.75      868.13     32.35 o 
   5   6   0     1103.52     1153.06     28.82 o 
   6   6   0      996.99      996.23     13.99 o 
   7   6   0      395.76      383.32     11.42 o 
   8   6   0       47.26       43.94      9.74 o 
   1   7   0      500.34      480.33     19.93 o 
   2   7   0      488.03      470.09     38.06 o 
   3   7   0     1431.96     1372.92     25.53 o 
   4   7   0      418.35      456.26     15.51 o 
   5   7   0      251.74      249.11      5.44 o 
   6   7   0      208.97      217.27      5.94 o 
   7   7   0      204.05      151.86     19.48 o 
   8   7   0      340.73      352.42     10.52 o 
   3   8   0       48.66       34.76      8.47 o 
   4   8   0     2073.44     2178.40     65.63 o 
   5   8   0      602.18      589.94     45.84 o 
   6   8   0       57.27       56.02      8.25 o 
   4   9   0      594.99      588.87     22.95 o 
   5   9   0     1442.39     1426.38     28.24 o 
   6   9   0      172.65      189.31     14.95 o 
   6  10   0       33.74       30.06      9.40 o 
  -6 -15   1       69.13       44.57     14.24 o 
  -5 -15   1       60.94       67.47     17.25 o 
  -4 -15   1       88.73       55.23     18.93 o 
  -3 -15   1       86.24       39.28     11.96 o 
  -2 -15   1       82.29       76.07     19.33 o 
  -1 -15   1       34.24       34.04      9.25 o 
   0 -15   1        7.66       23.53      9.68 o 
   1 -15   1       71.81       64.39     13.82 o 
   2 -15   1       10.93       -7.49     17.54 o 
   3 -15   1       53.13       59.88     20.16 o 
   4 -15   1       57.10       39.20     12.63 o 
   5 -15   1       44.16       54.95     18.08 o 
  -8 -14   1      109.27       94.09     20.91 o 
  -7 -14   1      112.02       87.62     25.85 o 
  -6 -14   1       84.92       61.63     23.62 o 
  -5 -14   1      117.51      123.98     28.63 o 
  -4 -14   1       27.31       24.18     11.86 o 
  -3 -14   1      295.10      300.67     60.78 o 
  -2 -14   1       71.02       62.71     11.18 o 
  -1 -14   1      147.75      158.15     21.10 o 
   0 -14   1      100.36       87.11     16.59 o 
   1 -14   1      113.08       90.61     15.99 o 
   2 -14   1       23.16       27.53     11.90 o 
   3 -14   1      139.52      109.59     20.37 o 
   4 -14   1        6.02       18.14      9.37 o 
   5 -14   1       79.92       79.75     14.80 o 
   6 -14   1       44.25       22.84     10.65 o 
   7 -14   1      185.68      199.40     44.08 o 
   8 -14   1       53.18       59.00     34.26 o 
 -10 -13   1       88.04       72.57     39.46 o 
  -9 -13   1       27.47       16.65     11.78 o 
  -8 -13   1      144.97      147.27     37.89 o 
  -7 -13   1      180.14      169.95     42.51 o 
  -6 -13   1       45.67       43.84     12.85 o 
  -5 -13   1       84.62       63.21     14.98 o 
  -4 -13   1       93.92       56.94     14.86 o 
  -3 -13   1       94.71       82.08     15.60 o 
  -2 -13   1      287.91      241.08     34.77 o 
  -1 -13   1      223.56      217.38     28.75 o 
   0 -13   1        6.50        6.80     10.15 o 
   1 -13   1       96.11       95.26     17.18 o 
   2 -13   1       28.30       41.65      9.89 o 
   3 -13   1      148.51      169.44     20.04 o 
   4 -13   1        4.82       17.02     12.13 o 
   5 -13   1      139.16      158.87     27.90 o 
   6 -13   1       74.18       62.12     14.90 o 
   7 -13   1      151.38      127.97     24.45 o 
   8 -13   1       26.69       31.15     15.81 o 
   9 -13   1       16.49       26.24      9.06 o 
 -11 -12   1       73.47       56.21     22.80 o 
 -10 -12   1       69.09       70.08     17.85 o 
  -9 -12   1      271.05      253.54     39.39 o 
  -8 -12   1       16.40       21.08     11.11 o 
  -7 -12   1      190.83      165.57     32.04 o 
  -6 -12   1        8.78       22.08      9.05 o 
  -5 -12   1       84.25       95.92     18.62 o 
  -4 -12   1       96.43       72.87     21.04 o 
  -3 -12   1      312.97      342.30     28.88 o 
  -2 -12   1        4.04        4.80      7.04 o 
  -1 -12   1       69.01       64.35     14.01 o 
   0 -12   1       56.24       31.06      9.57 o 
   1 -12   1      276.52      321.87     37.40 o 
   2 -12   1      319.87      414.68     33.65 o 
   3 -12   1      413.00      522.43     22.44 o 
   4 -12   1       20.36       22.06      7.48 o 
   5 -12   1      236.83      252.44     34.57 o 
   6 -12   1       78.10       58.60     19.44 o 
   7 -12   1      164.93      136.33     27.87 o 
   8 -12   1       10.16       12.06     10.85 o 
   9 -12   1      160.57      169.96     27.89 o 
  10 -12   1       69.24       66.67     18.87 o 
  11 -12   1      300.68      298.12     59.94 o 
 -12 -11   1       29.06       15.30     11.76 o 
 -11 -11   1      226.56      237.16     76.32 o 
 -10 -11   1       77.40       76.21     20.07 o 
  -9 -11   1      296.63      328.48     39.04 o 
  -8 -11   1       38.74       40.34     12.84 o 
  -7 -11   1      602.18      621.10     36.82 o 
  -6 -11   1      101.36       91.63     11.46 o 
  -5 -11   1      351.77      383.14     21.60 o 
  -4 -11   1      604.96      603.97     28.96 o 
  -3 -11   1       61.22       46.68      9.19 o 
  -2 -11   1       10.47        5.20      9.32 o 
  -1 -11   1      378.94      451.32     28.82 o 
   0 -11   1      136.43      134.28     18.12 o 
   1 -11   1      131.95      137.21     16.59 o 
   2 -11   1      142.52      163.77     20.41 o 
   3 -11   1      369.92      429.84     29.43 o 
   4 -11   1      814.84      798.87     29.73 o 
   5 -11   1      377.77      427.01     14.69 o 
   6 -11   1        6.20       11.45      7.34 o 
   7 -11   1       75.30       72.20     26.62 o 
   8 -11   1       77.29       50.92     13.58 o 
   9 -11   1      241.61      234.15     39.05 o 
  10 -11   1       84.74       66.15     18.33 o 
  11 -11   1       51.18       37.13     11.21 o 
  12 -11   1       22.52       26.38     18.16 o 
 -13 -10   1       66.54       74.01     27.81 o 
 -12 -10   1      140.98      148.53     42.19 o 
 -11 -10   1      171.18      185.38     32.91 o 
 -10 -10   1       31.47       22.09     10.60 o 
  -9 -10   1      113.41      153.40     24.71 o 
  -8 -10   1      527.16      471.26     25.67 o 
  -7 -10   1      298.59      263.39     21.31 o 
  -6 -10   1       13.30       10.94      4.98 o 
  -5 -10   1      176.60      181.28     14.82 o 
  -4 -10   1       53.16       30.53      9.16 o 
  -3 -10   1      474.06      529.39     16.50 o 
  -2 -10   1      334.88      341.00     17.38 o 
  -1 -10   1      267.16      315.23     38.98 o 
   0 -10   1     1280.70     1274.32     30.92 o 
   1 -10   1      819.97      865.77     35.41 o 
   2 -10   1      858.01      907.63     21.46 o 
   3 -10   1      423.74      408.79     28.55 o 
   4 -10   1      162.94      178.16     22.76 o 
   5 -10   1      457.76      499.93     15.72 o 
   6 -10   1      130.70      142.78     20.54 o 
   7 -10   1      157.57      172.76     21.62 o 
   8 -10   1       41.70       35.96     15.50 o 
   9 -10   1       77.09       50.79     14.07 o 
  10 -10   1        6.84       23.96      8.50 o 
  11 -10   1      377.60      393.93     65.59 o 
  12 -10   1      139.64      138.84     29.61 o 
  13 -10   1      119.78      162.26     40.53 o 
 -14  -9   1       50.31        9.40     19.76 o 
 -13  -9   1      100.17       91.83     23.52 o 
 -12  -9   1       20.17       22.85     12.00 o 
 -11  -9   1      313.55      337.43     48.44 o 
 -10  -9   1      109.36       89.70     24.24 o 
  -9  -9   1      193.47      225.61     35.22 o 
  -8  -9   1      136.13      119.42     14.36 o 
  -7  -9   1      712.61      745.73     28.57 o 
  -6  -9   1       65.53       69.10     10.32 o 
  -5  -9   1      903.01      962.83     39.48 o 
  -4  -9   1      574.60      587.03     29.47 o 
  -3  -9   1      214.05      235.72     16.03 o 
  -2  -9   1      307.79      332.00     27.25 o 
  -1  -9   1      555.78      625.80     22.40 o 
   0  -9   1      295.94      335.54     15.01 o 
   1  -9   1      105.18       95.24     12.91 o 
   2  -9   1     1110.48     1158.83     28.46 o 
   3  -9   1      697.03      704.66     43.40 o 
   4  -9   1      387.94      366.37     21.01 o 
   5  -9   1      338.13      326.35     18.17 o 
   6  -9   1       18.34       16.70      7.67 o 
   7  -9   1      246.94      254.67     31.05 o 
   8  -9   1       44.84       36.78     10.20 o 
   9  -9   1      467.16      470.34     27.92 o 
  10  -9   1      162.78      146.37     40.41 o 
  11  -9   1       57.65       27.72     29.09 o 
  12  -9   1       48.99       48.67     16.06 o 
  13  -9   1      147.67      139.73     36.00 o 
  14  -9   1       70.46       37.10     28.02 o 
 -15  -8   1       83.07       87.56     33.89 o 
 -14  -8   1      191.19      161.48     47.38 o 
 -13  -8   1      362.27      352.50     79.63 o 
 -12  -8   1      144.77      123.14     23.08 o 
 -11  -8   1      202.74      196.75     30.35 o 
 -10  -8   1      235.91      250.96     31.67 o 
  -9  -8   1      350.92      349.00     11.59 o 
  -8  -8   1     1514.37     1552.66     40.42 o 
  -7  -8   1      614.94      584.20     23.41 o 
  -6  -8   1      109.19      115.84     14.35 o 
  -5  -8   1      641.36      635.42     17.14 o 
  -4  -8   1      442.34      472.17     16.73 o 
  -3  -8   1      387.75      366.05     30.52 o 
  -2  -8   1       86.38       74.34     11.29 o 
  -1  -8   1      121.91      118.31     12.03 o 
   0  -8   1      174.50      170.99     20.89 o 
   1  -8   1      566.79      540.11     12.44 o 
   2  -8   1      450.16      496.87     11.03 o 
   3  -8   1      337.74      329.87     28.53 o 
   4  -8   1      517.89      559.62     16.91 o 
   5  -8   1      693.56      707.51     18.20 o 
   6  -8   1      652.39      682.63     15.17 o 
   7  -8   1      420.40      482.14     20.24 o 
   8  -8   1       47.90       39.60     11.64 o 
   9  -8   1      305.97      287.51     33.06 o 
  10  -8   1       51.98       77.80     16.54 o 
  11  -8   1      374.66      356.71     65.17 o 
  12  -8   1       83.73       73.59     16.03 o 
  13  -8   1      125.15      105.50     27.05 o 
  14  -8   1       90.37       84.09     30.15 o 
 -15  -7   1       73.91       57.26     26.93 o 
 -14  -7   1       28.78       35.86     20.16 o 
 -13  -7   1      262.72      303.08     23.68 o 
 -12  -7   1       34.20       22.37      8.20 o 
 -11  -7   1      133.39      139.60     29.24 o 
 -10  -7   1      387.53      372.06     22.98 o 
  -9  -7   1      444.30      431.11     20.27 o 
  -8  -7   1      444.66      504.03     15.50 o 
  -7  -7   1      372.35      345.49     17.21 o 
  -6  -7   1      478.33      505.04     31.50 o 
  -5  -7   1      276.11      290.20     13.00 o 
  -4  -7   1      191.78      214.96     23.62 o 
  -3  -7   1      415.81      400.74     13.06 o 
  -2  -7   1     6847.77     7186.55    192.52 o 
  -1  -7   1      716.64      697.65     12.18 o 
   0  -7   1      636.44      647.30     26.27 o 
   1  -7   1      486.34      470.39     14.48 o 
   2  -7   1       79.56       99.99     12.31 o 
   3  -7   1      781.49      817.92     19.53 o 
   4  -7   1      331.06      369.88     16.83 o 
   5  -7   1      133.39      117.54     14.02 o 
   6  -7   1      368.60      386.84     24.59 o 
   7  -7   1      276.74      288.98     21.22 o 
   8  -7   1      333.02      331.12     15.91 o 
   9  -7   1      415.51      460.28     26.92 o 
  10  -7   1      302.84      263.54     38.62 o 
  11  -7   1       12.30       19.42      9.64 o 
  12  -7   1       17.06       22.57     12.80 o 
  13  -7   1      204.59      176.29     35.74 o 
  14  -7   1      132.36      116.74     32.77 o 
  15  -7   1       79.88       49.60     16.17 o 
 -16  -6   1      228.08      220.38     60.71 o 
 -15  -6   1      108.12       86.99     31.05 o 
 -14  -6   1      616.04      668.55     28.09 o 
 -13  -6   1      466.53      453.76     53.79 o 
 -12  -6   1      321.98      305.54     40.67 o 
 -11  -6   1      131.18      126.85     18.77 o 
 -10  -6   1      651.72      674.78     26.88 o 
  -9  -6   1     1252.11     1216.73     21.97 o 
  -8  -6   1      431.15      426.79     18.95 o 
  -7  -6   1      502.59      500.76     20.34 o 
  -6  -6   1      530.77      551.78     12.14 o 
  -5  -6   1     1409.27     1383.01     25.30 o 
  -4  -6   1      917.00      902.32     21.62 o 
  -3  -6   1     1439.08     1446.46     20.29 o 
  -2  -6   1      582.33      557.04     22.36 o 
  -1  -6   1      627.04      606.37     16.32 o 
   0  -6   1      100.57      125.75     16.00 o 
   1  -6   1     2230.29     2265.67     37.89 o 
   2  -6   1     3614.57     3785.80     44.36 o 
   3  -6   1     1304.05     1334.46     37.48 o 
   4  -6   1      142.56      192.72     20.39 o 
   5  -6   1     1405.50     1436.10     24.93 o 
   6  -6   1      600.69      611.60     22.60 o 
   7  -6   1      480.65      512.53     12.57 o 
   8  -6   1      171.02      136.35     23.60 o 
   9  -6   1      692.46      738.76     24.13 o 
  10  -6   1      321.45      304.84     19.60 o 
  11  -6   1      210.27      196.76     24.38 o 
  12  -6   1      223.69      207.21     29.68 o 
  13  -6   1      370.20      348.29     47.59 o 
  14  -6   1       32.09       21.92     10.99 o 
  15  -6   1      104.78       94.70     38.67 o 
 -16  -5   1       26.48       36.16     16.06 o 
 -15  -5   1      109.73       75.33     22.95 o 
 -14  -5   1      203.88      144.25     35.68 o 
 -13  -5   1       78.48       76.71     20.19 o 
 -12  -5   1      249.55      254.55     34.28 o 
 -11  -5   1      520.22      500.85     38.25 o 
 -10  -5   1     2123.67     2192.57     35.01 o 
  -9  -5   1       72.74       76.49     12.45 o 
  -8  -5   1      617.35      648.04     17.15 o 
  -7  -5   1      427.97      413.71     19.06 o 
  -6  -5   1     1807.12     1820.53     37.57 o 
  -5  -5   1     1435.46     1422.50     27.12 o 
  -4  -5   1     3532.33     3926.20     44.50 o 
  -3  -5   1     2382.17     2404.42     46.64 o 
  -2  -5   1    14446.34    14273.23    274.13 o 
  -1  -5   1      222.80      232.23     16.05 o 
   0  -5   1     7150.53     7097.91     67.52 o 
   1  -5   1      673.90      668.64     14.72 o 
   2  -5   1     1702.60     1757.52     46.10 o 
   3  -5   1      171.72      174.73     24.37 o 
   4  -5   1     2257.80     2306.57     34.98 o 
   5  -5   1      670.16      687.25     17.52 o 
   6  -5   1     2978.41     3118.75     39.29 o 
   7  -5   1      437.35      445.33     22.49 o 
   8  -5   1      251.92      269.89     25.87 o 
   9  -5   1      363.51      397.22     35.66 o 
  10  -5   1      713.46      681.27     22.23 o 
  11  -5   1       16.97       24.74      8.35 o 
  12  -5   1        7.00        4.94     11.11 o 
  13  -5   1       46.18       43.61     16.10 o 
  14  -5   1      455.08      493.23     56.84 o 
  15  -5   1       51.08       46.57     14.80 o 
  16  -5   1       97.43      104.42     23.68 o 
 -17  -4   1      121.81       74.06     33.14 o 
 -16  -4   1      172.56      146.74     39.76 o 
 -15  -4   1       67.83       64.41     19.69 o 
 -14  -4   1      603.48      627.87     24.80 o 
 -13  -4   1      120.73       99.99     14.94 o 
 -12  -4   1      296.83      339.15     16.51 o 
 -11  -4   1      154.05      141.48     21.19 o 
 -10  -4   1     2248.88     2305.09     39.19 o 
  -9  -4   1      180.65      167.83      9.22 o 
  -8  -4   1      240.52      243.40      9.20 o 
  -7  -4   1      281.41      281.28     12.53 o 
  -6  -4   1      443.75      504.17     16.66 o 
  -5  -4   1      391.78      367.41     29.57 o 
  -4  -4   1     1316.05     1315.12     26.37 o 
  -3  -4   1     1633.23     1591.08     35.54 o 
  -2  -4   1      476.17      455.01     12.55 o 
  -1  -4   1     1208.30     1124.47     22.70 o 
   0  -4   1     1051.17     1078.94     18.17 o 
   1  -4   1     2024.70     1934.54     35.61 o 
   2  -4   1     2235.82     2156.73     36.65 o 
   3  -4   1     1316.30     1377.07     27.32 o 
   4  -4   1       25.50        8.98      7.64 o 
   5  -4   1      571.41      576.10     17.58 o 
   6  -4   1     1645.07     1671.14     41.63 o 
   7  -4   1      667.59      691.10     15.93 o 
   8  -4   1      405.51      444.06     13.83 o 
   9  -4   1      416.17      411.08      4.73 o 
  10  -4   1      111.72      114.31     18.99 o 
  11  -4   1     1216.88     1265.10     43.83 o 
  12  -4   1      300.33      355.35     50.15 o 
  13  -4   1      196.62      177.46     29.33 o 
  14  -4   1        7.50        9.32     18.15 o 
  15  -4   1      249.21      194.69     45.23 o 
  16  -4   1      568.25      421.00    157.74 o 
 -17  -3   1        9.84       -6.94     25.41 o 
 -16  -3   1      134.81      124.71     46.24 o 
 -15  -3   1      173.86      112.30     26.98 o 
 -14  -3   1      766.91      778.74     28.49 o 
 -13  -3   1      107.55      100.20     15.79 o 
 -12  -3   1      787.64      856.17     24.03 o 
 -11  -3   1      679.85      630.53     29.58 o 
 -10  -3   1     1275.89     1288.04     21.77 o 
  -9  -3   1       91.97       82.57     12.70 o 
  -8  -3   1      446.21      426.53     16.11 o 
  -7  -3   1     1441.95     1465.86     18.17 o 
  -6  -3   1     1324.03     1164.35     24.68 o 
  -5  -3   1     1208.80     1159.28     29.92 o 
  -4  -3   1      844.01      828.80     17.50 o 
  -3  -3   1      795.13      784.81     16.06 o 
  -2  -3   1     4191.19     3885.69     54.17 o 
  -1  -3   1      972.74      856.71     20.53 o 
   0  -3   1    15007.91    13587.63    101.72 o 
   1  -3   1      508.46      464.05     17.42 o 
   2  -3   1    13706.39    12718.22     95.63 o 
   3  -3   1      877.61      871.95     21.16 o 
   4  -3   1      624.43      617.94     24.72 o 
   5  -3   1      919.30      905.15     42.53 o 
   6  -3   1     5675.08     6031.43    126.13 o 
   7  -3   1      483.50      471.43      9.54 o 
   8  -3   1      644.18      639.40     10.78 o 
   9  -3   1       53.76       59.51      8.94 o 
  10  -3   1      172.80      136.43     14.90 o 
  11  -3   1      256.42      290.26     57.39 o 
  12  -3   1       96.82       96.75     19.86 o 
  13  -3   1      189.90      159.40     27.29 o 
  14  -3   1      521.12      551.79     24.84 o 
  15  -3   1       97.98       86.39     26.22 o 
  16  -3   1       42.31       31.89     18.42 o 
 -17  -2   1        7.74        8.96     13.32 o 
 -16  -2   1      229.74      193.56     77.58 o 
 -15  -2   1       80.51       48.76     36.05 o 
 -14  -2   1       86.12       92.92     32.63 o 
 -13  -2   1      289.38      315.76     36.57 o 
 -12  -2   1     1147.69     1230.33     41.15 o 
 -11  -2   1      184.52      170.45     14.98 o 
 -10  -2   1     2530.58     2522.19     50.95 o 
  -9  -2   1       86.37       81.32     13.56 o 
  -8  -2   1     1229.91     1282.60     25.39 o 
  -7  -2   1      328.36      316.17      8.22 o 
  -6  -2   1       68.24       63.39     10.51 o 
  -5  -2   1      850.46      836.20     19.73 o 
  -4  -2   1    12788.01    12007.12     70.83 o 
  -3  -2   1     1521.74     1407.58     21.34 o 
  -2  -2   1    11080.38    10154.32     66.25 o 
  -1  -2   1      512.41      467.45      9.12 o 
   0  -2   1       16.06       17.91      4.30 o 
   1  -2   1      319.32      285.90      7.34 o 
   2  -2   1     2484.78     2241.17     39.65 o 
   3  -2   1     2326.59     2174.45     45.49 o 
   4  -2   1     1945.20     2132.31     59.10 o 
   5  -2   1      333.59      332.06      9.79 o 
   6  -2   1      893.57      985.59     23.16 o 
   7  -2   1      691.36      718.59     25.11 o 
   8  -2   1      916.78      835.09     20.87 o 
   9  -2   1      143.55      128.89     26.94 o 
  10  -2   1       97.41       87.73     19.35 o 
  11  -2   1      164.17      121.89     50.83 o 
  12  -2   1       86.15       79.49     28.13 o 
  13  -2   1        7.47       30.17     20.10 o 
  14  -2   1      110.75       78.70     42.71 o 
  15  -2   1       84.93       95.58     28.21 o 
  16  -2   1     1308.80     1385.24     94.71 o 
  17  -2   1       11.50       40.02     25.58 o 
 -17  -1   1       25.46       16.96     15.62 o 
 -16  -1   1        8.07       20.21     20.60 o 
 -15  -1   1       20.75       36.16     23.57 o 
 -14  -1   1      501.68      562.05     44.78 o 
 -13  -1   1      229.64      183.34     74.08 o 
 -12  -1   1      265.24      322.69     32.72 o 
 -11  -1   1      220.55      174.01     49.80 o 
 -10  -1   1      139.22      140.80     24.02 o 
  -9  -1   1      312.53      283.96     34.90 o 
  -8  -1   1      442.38      423.88     12.77 o 
  -7  -1   1      512.96      545.69     17.23 o 
  -6  -1   1     1123.31      950.90     17.17 o 
  -5  -1   1      286.23      299.59      7.87 o 
  -4  -1   1     1332.94     1272.76     19.89 o 
  -3  -1   1      989.96      927.63     18.70 o 
  -2  -1   1        3.42        4.67      3.97 o 
  -1  -1   1      456.42      377.25     12.34 o 
   0  -1   1     1113.88      985.51     20.18 o 
   1  -1   1       90.87       86.89     12.52 o 
   2  -1   1    25535.07    21011.40    281.73 o 
   3  -1   1      135.58      117.51      9.30 o 
   4  -1   1      251.65      252.39      7.87 o 
   5  -1   1      105.76      101.33      8.91 o 
   6  -1   1     9937.51     9667.42    189.31 o 
   7  -1   1      306.96      277.30     18.90 o 
   8  -1   1     1950.17     1911.77     31.37 o 
   9  -1   1      119.64      111.73     24.02 o 
  10  -1   1       64.41       37.91     10.51 o 
  11  -1   1      117.25       76.74     39.80 o 
  12  -1   1      248.93      241.03     91.35 o 
  13  -1   1      149.66      181.42     62.30 o 
  14  -1   1      768.51      771.40     47.19 o 
  15  -1   1       85.26      230.01     53.68 o 
  16  -1   1      279.32      235.11     38.75 o 
  17  -1   1       33.49        8.06     15.39 o 
 -16   0   1      198.92      124.49     41.42 o 
 -15   0   1       34.87       52.95     19.37 o 
 -14   0   1      180.09      189.48     60.73 o 
 -13   0   1      110.38       98.46     36.55 o 
 -12   0   1     2566.79     2809.21     69.02 o 
 -11   0   1        1.13       23.85     35.38 o 
 -10   0   1     3621.17     4037.04    130.31 o 
  -9   0   1      143.80       99.64     50.88 o 
  -8   0   1     1598.33     1638.76     37.12 o 
  -7   0   1      481.16      507.77     12.37 o 
  -6   0   1     1210.06     1213.95     21.41 o 
  -5   0   1     1569.84     1527.13     29.07 o 
  -4   0   1    62790.80    55975.87    152.20 o 
  -3   0   1     1377.87     1211.00     19.34 o 
  -2   0   1        4.47       11.90      2.58 o 
   1   0   1      134.96      119.04      5.03 o 
   2   0   1      123.70      162.50     14.95 o 
   3   0   1       78.04       75.89     16.07 o 
   4   0   1     7016.43     6613.65     60.26 o 
   5   0   1       39.68       43.43      7.44 o 
   6   0   1        6.72        7.77      5.02 o 
   7   0   1       30.29       25.95      9.42 o 
   8   0   1      843.48      723.92     29.50 o 
   9   0   1      155.24      157.24     41.20 o 
  10   0   1      308.41      364.96     79.99 o 
  11   0   1      486.45      598.16     49.76 o 
  12   0   1        8.56       10.41     21.05 o 
  13   0   1      110.17       90.74     41.14 o 
  14   0   1        4.22      -10.30     40.75 o 
  15   0   1        3.92       -2.74     40.92 o 
  16   0   1     1140.56     1191.28     44.28 o 
 -15   1   1       21.43       22.22     13.43 o 
 -14   1   1      503.13      398.21    106.19 o 
 -11   1   1      223.67      289.79     53.40 o 
 -10   1   1      145.92       89.11     30.84 o 
  -9   1   1      312.45      279.54     24.66 o 
  -8   1   1      424.34      411.57     21.59 o 
  -7   1   1      508.75      514.81     13.62 o 
  -6   1   1     1098.44      918.93     18.80 o 
  -5   1   1      283.30      268.53     19.78 o 
  -4   1   1     1345.97     1269.92     23.06 o 
  -3   1   1      985.71      923.27     20.32 o 
  -2   1   1        3.40        7.12      2.28 o 
  -1   1   1      457.01      390.81      8.64 o 
   0   1   1     1112.33      976.62     26.96 o 
   1   1   1       89.56      107.03      7.04 o 
   2   1   1    25512.59    20391.38    266.39 o 
   3   1   1      137.79      144.64     27.14 o 
   4   1   1      263.57      250.76     15.25 o 
   5   1   1      105.78      115.39     14.51 o 
   6   1   1     9967.90     9927.00    110.40 o 
   7   1   1      307.32      297.57     18.39 o 
   8   1   1     1950.48     2027.84     72.66 o 
   9   1   1      121.91      109.27     41.81 o 
  10   1   1       68.30       57.60     24.46 o 
  11   1   1      116.81      105.35     48.36 o 
  12   1   1      247.40      228.61    111.11 o 
  13   1   1      149.19      163.95     51.95 o 
  14   1   1      778.33      643.50     53.35 o 
 -15   2   1       80.83       74.90     24.01 o 
  -9   2   1       83.23       79.46     20.89 o 
  -8   2   1     1218.27     1207.68     40.40 o 
  -7   2   1      319.80      290.05     16.51 o 
  -6   2   1       74.43       87.69      9.51 o 
  -5   2   1      845.29      812.67     28.26 o 
  -4   2   1    12706.22    11701.15     76.45 o 
  -3   2   1     1509.76     1402.97     21.89 o 
  -2   2   1    11081.38     9889.59     74.94 o 
  -1   2   1      519.93      492.35     13.52 o 
   0   2   1       16.28       24.09      3.74 o 
   1   2   1      314.71      283.92      9.46 o 
   2   2   1     2397.19     2127.21     38.94 o 
   3   2   1     2341.31     2245.49     50.93 o 
   4   2   1     1934.14     2051.56     43.01 o 
   5   2   1      329.80      365.76     18.70 o 
   6   2   1      899.39      940.93     28.57 o 
   7   2   1      695.01      722.21     35.31 o 
   8   2   1      944.73      841.88     29.00 o 
   9   2   1      144.89      101.82     40.25 o 
  10   2   1       88.83      119.00     63.64 o 
  11   2   1      167.00      122.31     65.32 o 
  12   2   1       82.98       44.50     21.21 o 
  13   2   1        7.64       18.86     38.29 o 
  14   2   1      106.78      185.73     44.17 o 
 -10   3   1     1301.55     1215.18     43.94 o 
  -9   3   1       94.19       80.38     20.43 o 
  -8   3   1      454.58      453.25     24.77 o 
  -7   3   1     1439.08     1504.78     68.18 o 
  -6   3   1     1282.97     1149.12     33.45 o 
  -5   3   1     1226.26     1193.25     22.27 o 
  -4   3   1      816.98      845.30     16.59 o 
  -3   3   1      794.39      770.90     26.19 o 
  -2   3   1     4190.97     3940.94     31.05 o 
  -1   3   1      979.28      892.80     17.58 o 
   0   3   1    15005.81    13326.43     86.15 o 
   1   3   1      503.93      488.00     11.81 o 
   2   3   1    13891.67    13133.06     81.05 o 
   3   3   1      884.70      863.93     19.53 o 
   4   3   1      643.56      650.93     17.60 o 
   5   3   1      925.66      960.92     41.84 o 
   6   3   1     5695.00     5603.98    119.34 o 
   7   3   1      483.77      498.54     38.34 o 
   8   3   1      640.69      636.40     36.83 o 
   9   3   1       48.65       56.31     48.48 o 
  10   3   1      176.82      146.88     72.71 o 
  11   3   1      256.03      214.28     53.29 o 
  12   3   1       95.54      113.91     60.62 o 
 -10   4   1     2273.87     2432.32     58.27 o 
  -9   4   1      187.59      194.52      8.23 o 
  -8   4   1      216.19      195.99      7.04 o 
  -7   4   1      279.80      293.41     14.28 o 
  -6   4   1      420.23      467.91     18.61 o 
  -5   4   1      375.95      407.52     20.49 o 
  -4   4   1     1248.33     1212.84     20.80 o 
  -3   4   1     1619.13     1583.75     29.26 o 
  -2   4   1      474.93      481.84     11.55 o 
  -1   4   1     1217.48     1114.17     14.76 o 
   0   4   1     1050.18     1086.69     20.21 o 
   1   4   1     2024.31     1928.71     34.33 o 
   2   4   1     2182.82     2124.79     36.47 o 
   3   4   1     1349.65     1414.89     30.41 o 
   4   4   1       30.27       30.03     10.31 o 
   5   4   1      574.94      514.08     47.27 o 
   6   4   1     1654.08     1658.09     36.50 o 
   7   4   1      679.19      688.53     21.48 o 
   8   4   1      433.30      447.79     23.29 o 
   9   4   1      422.85      324.32     55.36 o 
  10   4   1      116.70      113.69     49.76 o 
  11   4   1     1233.30     1040.09     83.52 o 
  -9   5   1       72.74       78.59     10.58 o 
  -8   5   1      643.28      650.93      7.40 o 
  -7   5   1      416.37      415.26     23.85 o 
  -6   5   1     1779.15     1813.20     39.21 o 
  -5   5   1     1411.73     1411.82     26.78 o 
  -4   5   1     3454.20     3744.01    113.27 o 
  -3   5   1     2347.53     2376.88     94.21 o 
  -2   5   1    14449.31    14419.33    107.20 o 
  -1   5   1      236.25      204.67     11.40 o 
   0   5   1     7151.14     6961.72    144.26 o 
   1   5   1      664.75      655.98     18.07 o 
   2   5   1     1744.84     1823.37     44.06 o 
   3   5   1      175.76      136.77     11.67 o 
   4   5   1     2338.53     2325.07     34.68 o 
   5   5   1      673.33      692.20     16.23 o 
   6   5   1     2982.62     3203.62     72.10 o 
   7   5   1      438.48      466.06     19.31 o 
   8   5   1      257.01      260.34      9.85 o 
   9   5   1      357.07      415.73     12.87 o 
  -9   6   1     1269.70     1270.15     24.63 o 
  -8   6   1      418.93      415.67     15.20 o 
  -7   6   1      514.04      515.32     22.31 o 
  -6   6   1      513.94      567.07     25.75 o 
  -5   6   1     1406.94     1374.91     81.53 o 
  -4   6   1      900.86      871.91     39.88 o 
  -3   6   1     1419.37     1425.68     20.78 o 
  -2   6   1      583.08      534.80     15.97 o 
  -1   6   1      642.40      646.59     21.24 o 
   0   6   1       99.81      116.10     24.00 o 
   1   6   1     2224.39     2230.14     58.19 o 
   2   6   1     3572.66     3562.51    103.81 o 
   3   6   1     1333.50     1256.79     60.09 o 
   4   6   1      138.37      171.11     20.96 o 
   5   6   1     1412.96     1390.49     46.49 o 
   6   6   1      618.46      587.58     21.66 o 
   7   6   1      465.14      483.46     31.51 o 
   8   6   1      174.43      186.74     27.99 o 
  -8   7   1      449.08      501.39     19.68 o 
  -7   7   1      395.04      367.62     14.05 o 
  -6   7   1      478.85      483.66     10.50 o 
  -5   7   1      277.47      305.93     31.26 o 
  -4   7   1      180.71      181.64     10.64 o 
  -3   7   1      408.52      351.92     15.95 o 
  -2   7   1     6849.84     7232.32    160.20 o 
   0   7   1      636.52      603.48     16.74 o 
   1   7   1      480.69      477.37     23.84 o 
   2   7   1       85.07       63.62     20.21 o 
   3   7   1      787.30      759.28     23.98 o 
   4   7   1      344.62      352.87      9.00 o 
   5   7   1      135.77      134.23      6.03 o 
   6   7   1      365.73      271.60     18.86 o 
   7   7   1      270.01      244.39     22.67 o 
  -7   8   1      612.32      625.81     11.98 o 
  -6   8   1      111.35       97.97     18.81 o 
  -5   8   1      637.87      656.21     17.35 o 
  -4   8   1      437.38      477.59     18.19 o 
  -3   8   1      383.58      382.88     28.66 o 
   2   8   1      441.79      477.92     18.58 o 
   3   8   1      334.10      373.08     23.12 o 
   4   8   1      514.68      527.48     17.07 o 
   5   8   1      676.18      660.63     28.94 o 
   6   8   1      644.68      693.55     29.95 o 
  -7   9   1      712.85      764.52     20.21 o 
  -6   9   1       63.47       53.99     11.32 o 
  -5   9   1      907.50      881.79     25.13 o 
  -4   9   1      577.48      600.90     39.41 o 
   3   9   1      697.10      746.94     25.86 o 
   4   9   1      393.42      349.63     17.74 o 
   5   9   1      351.00      322.53     15.17 o 
   6   9   1       19.08        7.56      2.18 o 
  -6  10   1       13.78        5.88      5.21 o 
  -6 -15   2       38.33       19.79     10.25 o 
  -5 -15   2       15.20       27.65     12.16 o 
  -4 -15   2       31.52       46.43     14.20 o 
  -3 -15   2      119.58       86.15     23.05 o 
  -2 -15   2       37.10       33.01     18.28 o 
  -1 -15   2       52.54       61.08     14.47 o 
   0 -15   2        9.40       14.25      7.62 o 
   1 -15   2       90.37       69.95     15.67 o 
   2 -15   2        8.59        2.59     10.13 o 
   3 -15   2      120.12       88.53     24.68 o 
   4 -15   2      151.81      140.80     25.70 o 
   5 -15   2       71.60       76.98     20.77 o 
  -8 -14   2       77.59       54.72     16.45 o 
  -7 -14   2      292.42      255.10     59.85 o 
  -6 -14   2       36.03       56.38     14.28 o 
  -5 -14   2       70.33       33.94     23.79 o 
  -4 -14   2       27.49       13.50     10.60 o 
  -3 -14   2      154.30      108.24     22.68 o 
  -2 -14   2       36.38       57.08     12.73 o 
  -1 -14   2      178.07      160.66     31.16 o 
   0 -14   2      117.97       99.69     15.27 o 
   1 -14   2      147.93      132.38     21.34 o 
   2 -14   2      124.35       96.89     20.46 o 
   3 -14   2      156.71      122.66     35.00 o 
   4 -14   2       17.50       16.88     13.29 o 
   5 -14   2       65.75       58.15     20.07 o 
   6 -14   2       14.54       17.05     10.89 o 
   7 -14   2      213.78      195.02     44.70 o 
 -10 -13   2       35.53       61.84     28.15 o 
  -9 -13   2       53.15       53.36     17.85 o 
  -8 -13   2       47.51       39.17     14.19 o 
  -7 -13   2        5.75       16.59     15.35 o 
  -6 -13   2        4.67        9.95      9.10 o 
  -5 -13   2       76.24       47.50     16.25 o 
  -4 -13   2        4.95       18.94     18.17 o 
  -3 -13   2      167.36      181.43     27.46 o 
  -2 -13   2       36.82       36.69      9.69 o 
  -1 -13   2      124.86      127.96     19.46 o 
   0 -13   2        0.59       22.62      7.27 o 
   1 -13   2       84.17       84.72     14.58 o 
   2 -13   2       53.38       41.02      9.68 o 
   3 -13   2       44.93       25.76     12.48 o 
   4 -13   2       56.96       54.60      9.89 o 
   5 -13   2       59.10       67.43     14.64 o 
   6 -13   2        9.65       18.99     17.61 o 
   7 -13   2       99.26       69.60     16.29 o 
   8 -13   2       82.27       86.23     23.11 o 
   9 -13   2       58.63       41.70      9.00 o 
 -11 -12   2      132.89      124.93     48.36 o 
 -10 -12   2       92.04       44.05     21.65 o 
  -9 -12   2      168.98      152.01     23.80 o 
  -8 -12   2      102.97       90.85     19.82 o 
  -7 -12   2      458.45      518.63     27.19 o 
  -6 -12   2       59.56       82.87     23.25 o 
  -5 -12   2       68.74       70.00     16.31 o 
  -4 -12   2       45.00       53.70     10.43 o 
  -3 -12   2      192.07      160.66     22.91 o 
  -2 -12   2      210.71      208.66     27.04 o 
  -1 -12   2      503.84      538.70     22.41 o 
   0 -12   2      113.51      105.95     16.27 o 
   1 -12   2      198.09      195.53     25.01 o 
   2 -12   2       88.02       72.15     14.57 o 
   3 -12   2      359.14      352.31     44.18 o 
   4 -12   2       22.15       19.08      9.50 o 
   5 -12   2      137.66      143.00     18.80 o 
   6 -12   2       15.57       12.00     16.57 o 
   7 -12   2      370.85      382.78     41.75 o 
   8 -12   2       80.17       80.25     21.75 o 
   9 -12   2      207.32      175.39     29.51 o 
  10 -12   2      222.09      217.25     40.70 o 
 -13 -11   2       95.80       57.37     37.20 o 
 -12 -11   2        7.30      -10.48     14.04 o 
 -11 -11   2      107.84       97.86     36.95 o 
 -10 -11   2       10.69       23.26      6.89 o 
  -9 -11   2      200.78      188.95     29.55 o 
  -8 -11   2        8.38        8.95     10.32 o 
  -7 -11   2       54.10       41.62     15.45 o 
  -6 -11   2        3.21       23.04     19.64 o 
  -5 -11   2      119.20      148.21     19.68 o 
  -4 -11   2      559.96      567.07     29.07 o 
  -3 -11   2      117.96      134.89     16.70 o 
  -2 -11   2      501.45      541.26     20.38 o 
  -1 -11   2      178.57      179.34     20.49 o 
   0 -11   2       65.16       40.38      8.94 o 
   1 -11   2      203.39      212.31     20.92 o 
   2 -11   2      145.72      155.19     21.40 o 
   3 -11   2       65.98       71.59     12.55 o 
   4 -11   2       39.65       21.93     15.36 o 
   5 -11   2       83.59      106.69     12.37 o 
   6 -11   2       53.51       49.44     10.23 o 
   7 -11   2      159.41      114.10     27.70 o 
   8 -11   2       13.14       47.65     23.96 o 
   9 -11   2      192.35      149.86     34.79 o 
  10 -11   2       18.34       29.99     13.48 o 
  11 -11   2      177.02      182.46     32.06 o 
 -14 -10   2       12.66       15.70     19.52 o 
 -13 -10   2      173.70      150.28     40.19 o 
 -12 -10   2        5.68       34.11     20.44 o 
 -11 -10   2      255.78      233.74     43.02 o 
 -10 -10   2        7.97        0.75     21.08 o 
  -9 -10   2      208.26      142.73     32.68 o 
  -8 -10   2       44.75       41.42     14.99 o 
  -7 -10   2      665.15      724.00     29.30 o 
  -6 -10   2      602.74      633.14     16.78 o 
  -5 -10   2      167.63      204.12     20.78 o 
  -4 -10   2       32.63       24.26      8.78 o 
  -3 -10   2      302.51      293.89     23.08 o 
  -2 -10   2      601.24      603.45     24.59 o 
  -1 -10   2     1336.88     1431.69     28.47 o 
   0 -10   2      134.76      156.15     20.02 o 
   1 -10   2     1005.94     1110.58     21.72 o 
   2 -10   2       22.47       16.78     10.43 o 
   3 -10   2      254.48      302.66     21.07 o 
   4 -10   2     1238.52     1234.91     34.35 o 
   5 -10   2       61.72       70.21     13.01 o 
   6 -10   2       81.13       74.82     11.04 o 
   7 -10   2      310.23      299.47     30.64 o 
   8 -10   2        8.71        0.33      7.79 o 
   9 -10   2      171.10      190.77     28.47 o 
  10 -10   2      118.33       93.52     18.07 o 
  11 -10   2      178.94      155.14     32.95 o 
  12 -10   2       47.98       47.30     16.10 o 
 -14  -9   2      142.00      104.24     33.28 o 
 -13  -9   2       39.80       46.01     16.51 o 
 -12  -9   2       34.63       25.53     10.30 o 
 -11  -9   2       62.11       50.45     15.99 o 
 -10  -9   2       22.17       31.90     12.74 o 
  -9  -9   2      424.68      487.87     26.71 o 
  -8  -9   2      256.78      275.50     17.93 o 
  -7  -9   2      332.06      350.85     20.70 o 
  -6  -9   2      152.91      148.72     13.15 o 
  -5  -9   2      275.57      310.20     24.74 o 
  -4  -9   2     1050.47     1039.98     31.86 o 
  -3  -9   2      360.59      401.92     18.07 o 
  -2  -9   2      469.69      518.25     14.85 o 
  -1  -9   2      166.55      146.97     16.17 o 
   0  -9   2       31.93       28.00      7.37 o 
   1  -9   2      911.60      918.67     35.99 o 
   2  -9   2      170.46      171.21     23.21 o 
   3  -9   2       54.86       62.49     11.98 o 
   4  -9   2      420.30      432.90     13.55 o 
   5  -9   2      738.41      738.69     15.02 o 
   6  -9   2        2.44        3.00      7.79 o 
   7  -9   2      728.64      703.53     16.74 o 
   8  -9   2      229.99      218.88     24.96 o 
   9  -9   2      220.29      223.59     46.53 o 
  10  -9   2       28.01       19.81      9.26 o 
  11  -9   2      360.50      447.14     36.41 o 
  12  -9   2       49.03       30.32     11.65 o 
  13  -9   2       61.48       69.16     13.99 o 
 -15  -8   2      116.77      104.29     54.44 o 
 -14  -8   2       13.93       17.89     11.91 o 
 -13  -8   2      690.24      709.05     80.53 o 
 -12  -8   2       90.67       72.48     15.06 o 
 -11  -8   2      362.37      383.50     21.08 o 
 -10  -8   2        9.83       24.78      8.57 o 
  -9  -8   2      692.43      677.37     22.94 o 
  -8  -8   2      281.91      303.22     12.92 o 
  -7  -8   2     1283.43     1336.35     39.69 o 
  -6  -8   2      278.19      260.84     15.86 o 
  -5  -8   2      518.31      518.91      8.60 o 
  -4  -8   2       16.17        9.82      6.46 o 
  -3  -8   2      259.86      246.97     29.07 o 
  -2  -8   2      308.67      324.72     18.44 o 
  -1  -8   2     1133.99     1073.05     23.57 o 
   0  -8   2      263.03      289.95     13.25 o 
   1  -8   2      802.69      797.04     19.30 o 
   2  -8   2      193.14      223.21     17.02 o 
   3  -8   2      356.17      429.27     20.70 o 
   4  -8   2     1969.14     2047.02     37.04 o 
   5  -8   2      842.60      821.98     24.98 o 
   6  -8   2       76.55       73.62     12.29 o 
   7  -8   2      689.29      736.01     39.56 o 
   8  -8   2      554.34      596.32     15.12 o 
   9  -8   2      211.76      220.23     29.94 o 
  10  -8   2      272.74      276.71     32.42 o 
  11  -8   2       89.63       59.39     17.29 o 
  12  -8   2       27.98        2.33     15.28 o 
  13  -8   2      442.44      388.14     81.36 o 
  14  -8   2       12.66        2.91     18.35 o 
 -16  -7   2       51.47       32.22     20.54 o 
 -15  -7   2       57.41      178.42     95.55 o 
 -14  -7   2      138.10      148.44     30.37 o 
 -13  -7   2       94.15       86.44     17.11 o 
 -12  -7   2       48.91       63.86     15.86 o 
 -11  -7   2       39.29       29.62     19.31 o 
 -10  -7   2      302.51      332.33     21.18 o 
  -9  -7   2     1053.48      972.25     24.79 o 
  -8  -7   2       78.47       70.77      8.82 o 
  -7  -7   2      224.27      206.01     24.15 o 
  -6  -7   2      813.00      759.43     12.60 o 
  -5  -7   2      234.64      235.51      7.62 o 
  -4  -7   2      117.27       88.11     10.43 o 
  -3  -7   2      411.35      428.70     14.68 o 
  -2  -7   2      467.76      474.02     14.85 o 
  -1  -7   2      850.61      850.16     26.80 o 
   0  -7   2      200.23      265.76     34.23 o 
   1  -7   2     1009.16      985.28     24.90 o 
   2  -7   2      412.54      414.61     12.72 o 
   3  -7   2      515.27      525.45     38.93 o 
   4  -7   2      128.37      124.05     15.51 o 
   5  -7   2      415.06      425.44     22.15 o 
   6  -7   2     1006.43      978.66     22.19 o 
   7  -7   2      371.17      378.12     33.95 o 
   8  -7   2      307.46      295.23     35.13 o 
   9  -7   2      807.67      879.44     24.47 o 
  10  -7   2      356.80      349.50     24.86 o 
  11  -7   2       65.72       70.59     21.06 o 
  12  -7   2       76.97       67.18     18.60 o 
  13  -7   2       80.72       61.49     18.57 o 
  14  -7   2      343.61      408.73     78.44 o 
  15  -7   2       67.31       42.87     18.93 o 
 -16  -6   2      329.00      226.80     58.63 o 
 -15  -6   2       39.99       50.27     15.48 o 
 -14  -6   2       14.40       36.36     20.67 o 
 -13  -6   2      629.95      617.76     22.98 o 
 -12  -6   2      570.26      573.75     36.55 o 
 -11  -6   2      234.33      245.96     34.77 o 
 -10  -6   2       35.93       31.16      8.49 o 
  -9  -6   2     1253.33     1265.84     23.15 o 
  -8  -6   2      198.07      215.38     18.56 o 
  -7  -6   2      698.00      642.49     22.67 o 
  -6  -6   2     1709.24     1852.45     34.31 o 
  -5  -6   2     1037.02     1053.43     22.31 o 
  -4  -6   2      197.41      218.44     15.96 o 
  -3  -6   2     1125.10     1156.31     24.75 o 
  -2  -6   2      802.93      899.05     22.62 o 
  -1  -6   2     2045.57     2011.01     38.33 o 
   0  -6   2      263.97      243.04     13.06 o 
   1  -6   2     1609.63     1620.40     26.74 o 
   2  -6   2     1427.45     1567.81     39.92 o 
   3  -6   2     1834.89     1828.38     29.00 o 
   4  -6   2      586.42      573.75     14.12 o 
   5  -6   2     1535.33     1492.16     29.48 o 
   6  -6   2       31.60       14.40     13.51 o 
   7  -6   2      874.40      873.34     49.64 o 
   8  -6   2      635.52      667.13     25.17 o 
   9  -6   2     1025.50     1054.53     32.50 o 
  10  -6   2      572.23      588.04     37.78 o 
  11  -6   2       99.17       79.39     15.49 o 
  12  -6   2       63.99       67.04     12.42 o 
  13  -6   2      491.51      526.07     49.70 o 
  14  -6   2      141.05      116.80     22.87 o 
  15  -6   2       14.69       19.37     10.52 o 
 -17  -5   2        7.47        7.12     13.24 o 
 -16  -5   2      101.76      105.30     28.18 o 
 -15  -5   2       51.97       69.03     19.11 o 
 -14  -5   2      471.16      499.64     42.13 o 
 -13  -5   2       13.33      -14.13     22.16 o 
 -12  -5   2      111.76      100.73     13.33 o 
 -11  -5   2      223.28      202.21     27.43 o 
 -10  -5   2     2427.25     2506.66     40.65 o 
  -9  -5   2      473.21      513.44     21.04 o 
  -8  -5   2       82.92       81.82     12.11 o 
  -7  -5   2      180.16      185.48     14.44 o 
  -6  -5   2     7004.19     7004.27    121.82 o 
  -5  -5   2      475.97      524.97     18.47 o 
  -4  -5   2     3364.21     3280.40     74.18 o 
  -3  -5   2     1415.04     1444.69     24.95 o 
  -2  -5   2     2454.27     2589.67     55.80 o 
  -1  -5   2     1318.63     1317.33     23.84 o 
   0  -5   2       12.25       12.38      5.28 o 
   1  -5   2      736.64      699.75     11.02 o 
   2  -5   2     6094.78     6148.52     80.58 o 
   3  -5   2      532.23      563.16     16.39 o 
   4  -5   2     3207.51     3427.56     47.04 o 
   5  -5   2      465.45      440.79     25.35 o 
   6  -5   2     5570.73     5613.06    108.82 o 
   7  -5   2      145.20      141.09     20.43 o 
   8  -5   2      219.85      321.53     41.34 o 
   9  -5   2      373.46      360.97     38.18 o 
  10  -5   2     1237.14     1315.58     54.38 o 
  11  -5   2      299.82      286.31     45.02 o 
  12  -5   2       58.35       61.46     12.27 o 
  13  -5   2       55.76       68.70     17.45 o 
  14  -5   2      286.00      233.70     43.91 o 
  15  -5   2      124.53       84.59     38.74 o 
 -17  -4   2      101.59       57.74     20.26 o 
 -16  -4   2       79.56       72.70     25.73 o 
 -15  -4   2      100.62       77.13     25.39 o 
 -14  -4   2       88.75       98.57     15.69 o 
 -13  -4   2      164.42      151.78     23.82 o 
 -12  -4   2      298.50      320.59     23.79 o 
 -11  -4   2     1225.69     1268.62     28.52 o 
 -10  -4   2      295.89      305.77     13.02 o 
  -9  -4   2      138.15      123.82     10.46 o 
  -8  -4   2      679.91      746.81     12.58 o 
  -7  -4   2      323.10      310.04     13.95 o 
  -6  -4   2     4664.75     4663.87    113.35 o 
  -5  -4   2      649.08      619.33     23.03 o 
  -4  -4   2     3925.09     4189.79     64.12 o 
  -3  -4   2     1122.00     1088.84     20.43 o 
  -2  -4   2     3653.13     3612.15     41.85 o 
  -1  -4   2     2398.90     2281.76     37.38 o 
   0  -4   2     2369.63     2591.06     58.09 o 
   1  -4   2     1341.77     1314.92     36.80 o 
   2  -4   2     1885.18     1974.49     37.51 o 
   3  -4   2     1248.08     1255.98     28.22 o 
   4  -4   2     3628.75     3697.71     95.24 o 
   5  -4   2      161.85      191.89     30.14 o 
   6  -4   2      155.46      182.36     30.11 o 
   7  -4   2      427.97      499.16     32.92 o 
   8  -4   2      666.32      599.75     34.96 o 
   9  -4   2      386.41      378.88     15.30 o 
  10  -4   2      659.56      712.46     52.70 o 
  11  -4   2      917.65      946.84     33.93 o 
  12  -4   2      177.61      165.57     25.35 o 
  13  -4   2      169.25      134.98     24.33 o 
  14  -4   2      614.00      683.54     35.47 o 
  15  -4   2       19.28       17.11     10.98 o 
  16  -4   2      306.71      322.46     52.34 o 
 -17  -3   2       14.59       11.70     12.15 o 
 -16  -3   2      187.22      165.97     45.90 o 
 -15  -3   2      111.51       84.09     18.98 o 
 -14  -3   2      339.59      345.29     55.53 o 
 -13  -3   2      185.54      185.34     28.91 o 
 -12  -3   2      257.58      291.54     22.91 o 
 -11  -3   2      910.28      901.38     25.28 o 
 -10  -3   2     5124.14     5202.19     65.79 o 
  -9  -3   2      113.90      112.67      6.73 o 
  -8  -3   2      365.32      354.44      8.55 o 
  -7  -3   2      889.75      901.95     21.94 o 
  -6  -3   2     2218.58     2316.19     20.13 o 
  -5  -3   2     1409.78     1424.31     26.72 o 
  -4  -3   2    10208.69     9267.90     61.72 o 
  -3  -3   2     1220.17     1192.41     20.98 o 
  -2  -3   2     3415.82     3038.80     39.87 o 
  -1  -3   2      794.65      734.85     20.99 o 
   0  -3   2     1641.87     1645.89     30.31 o 
   1  -3   2     1025.68      964.46     18.82 o 
   2  -3   2    28857.17    26762.62    346.55 o 
   3  -3   2     1818.49     1793.29     32.74 o 
   4  -3   2     2401.97     2490.71     49.83 o 
   5  -3   2      956.76     1028.69     31.09 o 
   6  -3   2      544.33      518.44     23.39 o 
   7  -3   2      236.74      212.33     12.10 o 
   8  -3   2      602.98      632.80     27.83 o 
   9  -3   2       59.18       44.49     10.83 o 
  10  -3   2     1910.44     2017.11     56.75 o 
  11  -3   2      885.05      870.38     33.56 o 
  12  -3   2       61.39       59.36     12.55 o 
  13  -3   2      212.32      198.49     34.76 o 
  14  -3   2      232.74      184.39     54.60 o 
  15  -3   2      217.88      160.33     37.99 o 
  16  -3   2      265.73      227.30     61.98 o 
 -17  -2   2        8.58        2.02     18.02 o 
 -16  -2   2       69.12       74.11     31.96 o 
 -15  -2   2       38.87       25.13     22.05 o 
 -14  -2   2      146.23      107.36     20.30 o 
 -13  -2   2      161.23      156.04     29.80 o 
 -12  -2   2     1449.92     1481.98     98.32 o 
 -11  -2   2      146.10      134.65     16.77 o 
 -10  -2   2      142.77      131.47      9.88 o 
  -9  -2   2      322.73      295.99      8.73 o 
  -8  -2   2      311.67      317.33     27.02 o 
  -7  -2   2      498.28      472.45     11.19 o 
  -6  -2   2     3989.88     3947.61     50.05 o 
  -5  -2   2      345.65      343.14      7.39 o 
  -4  -2   2     5011.01     4933.77     34.72 o 
  -3  -2   2     1707.47     1591.55     25.77 o 
  -2  -2   2     1599.06     1544.84     25.31 o 
  -1  -2   2      189.64      162.26      6.52 o 
   0  -2   2      889.66      880.73     17.50 o 
   1  -2   2      382.12      383.72      8.49 o 
   2  -2   2     2328.29     2374.12     43.38 o 
   3  -2   2     1302.48     1253.61     30.07 o 
   4  -2   2     5441.75     5403.28     67.73 o 
   5  -2   2      347.88      369.73     16.90 o 
   6  -2   2      709.45      735.15     11.27 o 
   7  -2   2      323.10      318.87     18.17 o 
   8  -2   2     1138.41     1050.64     27.29 o 
   9  -2   2      310.99      321.90     27.25 o 
  10  -2   2       59.04       50.50     14.53 o 
  11  -2   2      126.65       96.95     39.91 o 
  12  -2   2      291.55      215.96     83.91 o 
  13  -2   2       68.22       29.16     25.02 o 
  14  -2   2      795.18      801.41     50.55 o 
  15  -2   2       51.04       46.35     53.68 o 
  16  -2   2      624.40      714.20     38.90 o 
 -17  -1   2       44.33       48.14     21.44 o 
 -16  -1   2      573.20      551.70     36.83 o 
 -15  -1   2       60.57       40.86     16.29 o 
 -14  -1   2      106.54       89.17     38.79 o 
 -13  -1   2      175.92      100.87     47.75 o 
 -12  -1   2       79.93       68.22     21.90 o 
 -11  -1   2       97.57       83.33     24.91 o 
 -10  -1   2     4375.81     4361.25     73.52 o 
  -9  -1   2      306.86      305.47     17.46 o 
  -8  -1   2       94.51       66.70      9.31 o 
  -7  -1   2      695.42      698.64     13.65 o 
  -6  -1   2      511.64      519.34     11.37 o 
  -5  -1   2      624.02      592.17     12.11 o 
  -4  -1   2    23950.78    21028.45    218.95 o 
  -3  -1   2     1482.04     1354.68     23.22 o 
  -2  -1   2     6981.97     5604.24     56.91 o 
  -1  -1   2      134.56      129.17      5.94 o 
   0  -1   2       10.79       18.52      5.19 o 
   1  -1   2      147.23      127.99     10.07 o 
   2  -1   2     7463.05     7330.85     85.06 o 
   3  -1   2       86.61       98.37     20.81 o 
   4  -1   2     8274.59     7792.58     56.15 o 
   5  -1   2      329.44      307.17      8.93 o 
   6  -1   2      284.79      244.55     11.24 o 
   7  -1   2      142.79      145.11     18.48 o 
   8  -1   2      102.46      109.12     19.06 o 
   9  -1   2       80.95       63.37     13.16 o 
  10  -1   2     2239.16     2251.86     51.07 o 
  11  -1   2      113.99       82.68     30.73 o 
  12  -1   2       93.33       53.90     61.74 o 
  13  -1   2       58.49       76.58     46.01 o 
  14  -1   2      205.49      152.70     63.08 o 
  15  -1   2       51.20       63.03     46.57 o 
  16  -1   2      750.48      664.94     55.02 o 
 -16   0   2        8.40       29.11     24.18 o 
 -15   0   2       49.25       63.31     24.57 o 
 -14   0   2      157.26      116.37     40.75 o 
 -13   0   2      116.07       99.53     31.96 o 
 -12   0   2     3487.96     3727.78    103.00 o 
 -11   0   2      150.17      192.33     42.77 o 
 -10   0   2      239.43      219.65     50.60 o 
  -9   0   2       59.45       74.91     16.65 o 
  -8   0   2      404.98      387.89     10.79 o 
  -7   0   2      889.48      956.19     18.61 o 
  -6   0   2     4453.98     4194.29     59.53 o 
  -5   0   2      965.56      952.40     17.92 o 
  -4   0   2     6227.65     5876.92     63.78 o 
  -3   0   2      680.78      593.65     11.24 o 
  -2   0   2    11433.81    10332.36     76.96 o 
  -1   0   2      101.79       91.98      3.28 o 
   0   0   2     1358.94     1154.81     23.07 o 
   1   0   2       65.91       78.82     14.27 o 
   2   0   2      871.72      708.44     37.96 o 
   3   0   2      141.11      169.20     32.00 o 
   4   0   2      815.39      775.88     24.99 o 
   5   0   2      822.93      809.22     30.78 o 
   6   0   2       95.28       93.45     16.75 o 
   7   0   2      181.69      166.09     10.41 o 
   8   0   2     1345.44     1284.58     71.96 o 
   9   0   2       10.96       -7.16     28.32 o 
  10   0   2       43.40       62.13     39.02 o 
  11   0   2      316.16      274.62    104.95 o 
  12   0   2     1076.25     1033.76    207.67 o 
  13   0   2       12.23       -5.09     42.21 o 
  14   0   2      797.02      866.62     58.83 o 
  15   0   2       16.29       34.43     51.55 o 
  16   0   2      360.88      573.19     51.72 o 
 -15   1   2       59.45       54.13     14.27 o 
 -14   1   2      101.63       78.37     35.82 o 
 -13   1   2      178.27      134.17     39.30 o 
 -12   1   2       73.65       61.41     19.26 o 
 -10   1   2     4386.68     4411.63    121.52 o 
  -9   1   2      302.95      253.86     22.64 o 
  -8   1   2       93.87       69.25     16.64 o 
  -7   1   2      697.11      736.47     15.67 o 
  -6   1   2      536.47      565.15     13.61 o 
  -5   1   2      623.20      584.66     15.48 o 
  -4   1   2    23951.02    21107.63    608.35 o 
  -3   1   2     1485.78     1388.35     25.12 o 
  -2   1   2     6947.63     5655.30     37.72 o 
  -1   1   2      135.74      128.80      7.44 o 
   0   1   2       10.81       25.67      5.16 o 
   1   1   2      143.87      125.46     12.56 o 
   2   1   2     7470.02     7375.32    100.86 o 
   3   1   2       86.79       89.92     18.85 o 
   4   1   2     8216.41     7700.60     63.85 o 
   5   1   2      328.12      316.98     12.04 o 
   6   1   2      291.05      266.09     18.91 o 
   7   1   2      143.83      129.93     11.73 o 
   8   1   2       87.08       96.95     44.89 o 
   9   1   2       83.83       75.01     21.21 o 
  10   1   2     2255.46     2432.49     92.25 o 
  11   1   2      113.96      115.37     33.25 o 
  12   1   2       88.27      113.97     54.69 o 
  13   1   2       59.73       44.50     25.97 o 
  14   1   2      201.01      115.59     58.44 o 
  15   1   2       51.78       94.04     52.51 o 
 -14   2   2      145.56      121.58     49.99 o 
 -13   2   2      157.01      117.21     36.72 o 
 -10   2   2      140.79      147.86     24.03 o 
  -9   2   2      318.08      296.11     18.39 o 
  -8   2   2      293.13      298.15     10.58 o 
  -7   2   2      500.11      515.44     17.16 o 
  -6   2   2     4029.60     4010.00     89.93 o 
  -5   2   2      354.31      354.42      8.84 o 
  -4   2   2     5011.16     4990.52     38.75 o 
  -3   2   2     1718.77     1616.53     25.36 o 
  -2   2   2     1612.67     1581.83     24.58 o 
  -1   2   2      191.93      168.41      6.54 o 
   0   2   2      890.72      876.99     16.31 o 
   1   2   2      384.88      367.46     11.23 o 
   2   2   2     2366.67     2346.69     78.94 o 
   3   2   2     1295.18     1248.10     37.97 o 
   4   2   2     5484.85     5315.68     92.89 o 
   5   2   2      345.77      386.16     16.23 o 
   6   2   2      708.47      665.96     38.57 o 
   7   2   2      320.60      280.79     12.27 o 
   8   2   2     1114.33     1000.74     54.97 o 
   9   2   2      306.99      285.87     80.89 o 
  10   2   2       61.40       54.69     39.41 o 
  11   2   2      127.82      174.20     41.93 o 
  12   2   2      283.19      266.78     71.76 o 
  13   2   2       67.78       98.07     30.34 o 
  14   2   2      799.07      832.47     57.88 o 
  15   2   2       50.98      107.53     53.51 o 
 -13   3   2      181.44      149.29     56.87 o 
 -11   3   2      910.00      851.28     21.77 o 
 -10   3   2     5122.13     5152.44    295.33 o 
  -9   3   2      111.72       98.14     20.05 o 
  -8   3   2      371.96      371.87     10.06 o 
  -7   3   2      886.09      951.36     28.52 o 
  -6   3   2     2231.52     2364.76     51.50 o 
  -5   3   2     1415.33     1458.74     28.22 o 
  -4   3   2    10207.13     9136.08     54.79 o 
  -3   3   2     1228.55     1191.77     22.45 o 
  -2   3   2     3461.79     3039.98     28.20 o 
  -1   3   2      797.32      763.42     16.48 o 
   0   3   2     1641.43     1677.74     32.57 o 
   1   3   2     1044.29      976.66     18.60 o 
   2   3   2    28829.95    27308.79     78.70 o 
   3   3   2     1807.75     1803.14     42.76 o 
   4   3   2     2440.79     2493.91     26.01 o 
   5   3   2      959.52      929.10     67.37 o 
   6   3   2      545.10      539.59     19.51 o 
   7   3   2      232.83      185.92     17.41 o 
   8   3   2      570.17      616.97     56.42 o 
   9   3   2       57.52       89.62     54.52 o 
  10   3   2     1888.29     1878.11     81.00 o 
  11   3   2      878.51      733.57    256.43 o 
  12   3   2       63.43       12.87     59.56 o 
  13   3   2      214.41      223.74     52.28 o 
  14   3   2      231.80      264.77     55.98 o 
 -10   4   2      295.66      346.71     22.95 o 
  -9   4   2      149.45      170.07     13.24 o 
  -8   4   2      648.95      711.34      8.63 o 
  -7   4   2      320.50      325.70      5.49 o 
  -6   4   2     4609.64     4728.32     70.33 o 
  -5   4   2      644.79      646.48     24.66 o 
  -4   4   2     3925.30     4137.86     67.74 o 
  -3   4   2     1136.33     1090.21     22.90 o 
  -2   4   2     3742.10     3686.44     81.46 o 
  -1   4   2     2404.57     2278.04     41.69 o 
   0   4   2     2368.37     2619.72     44.91 o 
   1   4   2     1350.40     1327.84     24.07 o 
   2   4   2     1965.93     2016.05     36.40 o 
   3   4   2     1282.42     1253.43     25.17 o 
   4   4   2     3649.06     3807.54     49.57 o 
   5   4   2      165.60      152.50      8.48 o 
   6   4   2      163.90      204.21     65.18 o 
   7   4   2      437.49      436.70     13.46 o 
   8   4   2      661.09      725.56     59.05 o 
   9   4   2      390.34      316.04     95.77 o 
  10   4   2      661.49      631.58     59.39 o 
  11   4   2      930.30     1051.34     84.19 o 
  12   4   2      180.79      237.79     57.04 o 
 -10   5   2     2396.05     2407.30     59.50 o 
  -9   5   2      478.30      454.90      7.45 o 
  -8   5   2       85.41       90.56      6.59 o 
  -7   5   2      182.34      169.21      6.72 o 
  -6   5   2     7003.81     6871.45    204.96 o 
  -5   5   2      459.92      468.06     19.16 o 
  -4   5   2     3363.33     3306.40    111.92 o 
  -3   5   2     1441.30     1454.14     53.23 o 
  -2   5   2     2377.04     2567.37     55.28 o 
  -1   5   2     1332.72     1313.74     39.16 o 
   0   5   2       11.12        6.52      4.29 o 
   1   5   2      755.44      726.20     15.83 o 
   2   5   2     6061.88     6028.85     54.11 o 
   3   5   2      523.29      543.05     15.36 o 
   4   5   2     3241.01     3511.27     64.28 o 
   5   5   2      449.82      475.59     47.89 o 
   6   5   2     5625.57     5782.28    141.48 o 
   7   5   2      136.98      129.57     37.45 o 
   8   5   2      206.48      262.86     64.88 o 
   9   5   2      381.26      305.01     56.42 o 
  10   5   2     1226.06     1013.84     77.47 o 
  11   5   2      286.44      227.88     56.87 o 
 -10   6   2       38.04       23.57      7.50 o 
  -9   6   2     1276.89     1288.40     38.46 o 
  -8   6   2      187.16      189.66     13.04 o 
  -7   6   2      697.46      628.38     30.12 o 
  -6   6   2     1686.56     1830.23     36.24 o 
  -5   6   2     1021.37     1026.49     31.72 o 
  -4   6   2      197.15      231.17     12.71 o 
  -3   6   2     1140.97     1144.32     58.33 o 
  -2   6   2      837.24      867.35     39.58 o 
  -1   6   2     2044.42     2021.12     49.26 o 
   0   6   2      263.93      219.03      9.69 o 
   1   6   2     1633.16     1668.64     38.62 o 
   2   6   2     1464.65     1617.90     28.20 o 
   3   6   2     1862.06     1986.13     33.28 o 
   4   6   2      592.55      623.45     17.91 o 
   5   6   2     1525.67     1399.01     49.43 o 
   6   6   2       31.56       20.49      9.01 o 
   7   6   2      863.45      814.34     16.07 o 
  -9   7   2     1050.78     1003.03     19.14 o 
  -8   7   2       90.35       80.85      9.60 o 
  -7   7   2      221.14      206.50     14.11 o 
  -6   7   2      819.29      724.66     14.78 o 
  -5   7   2      233.87      253.23      7.78 o 
   0   7   2      198.14      228.05     16.74 o 
   1   7   2     1013.80     1016.30     43.55 o 
   2   7   2      394.48      382.05     17.70 o 
   3   7   2      520.04      540.11     12.31 o 
   4   7   2      121.25      110.67     17.78 o 
   5   7   2      426.55      377.39     12.31 o 
   6   7   2     1036.86     1107.88     35.82 o 
   7   7   2      379.87      344.08     11.70 o 
  -8   8   2      277.52      270.25     23.12 o 
  -7   8   2     1269.13     1236.90     25.92 o 
  -6   8   2      270.11      301.09     15.51 o 
   2   8   2      188.68      217.58     12.93 o 
   3   8   2      348.14      341.06     29.61 o 
   4   8   2     1981.40     2148.58     59.56 o 
   5   8   2      838.66      828.10     16.38 o 
  -8   9   2      269.74      279.77     10.24 o 
  -7   9   2      331.50      304.45     24.85 o 
  -6   9   2      162.92      181.64     10.92 o 
   3   9   2       54.28       27.76     12.43 o 
   4   9   2      418.02      400.28     11.81 o 
  -7  10   2      665.46      648.99     32.47 o 
  -6  10   2      597.78      620.10     17.97 o 
  -6  11   2        2.98        5.37      4.70 o 
  -6 -15   3       45.74       54.07     12.86 o 
  -5 -15   3        8.36       -3.37     11.75 o 
  -4 -15   3       67.27       36.76     11.49 o 
  -3 -15   3       57.46       49.75     17.57 o 
  -2 -15   3        6.97       17.58     13.01 o 
  -1 -15   3      153.99      118.84     27.98 o 
   0 -15   3        7.85       18.69      9.23 o 
   1 -15   3      172.30      141.69     26.66 o 
   2 -15   3       46.76       50.53     14.30 o 
   3 -15   3      106.65       86.30     23.18 o 
   4 -15   3      327.30      256.94     62.85 o 
  -8 -14   3       96.45      112.90     47.36 o 
  -7 -14   3       55.04       32.36     13.13 o 
  -6 -14   3       59.65       49.77     14.07 o 
  -5 -14   3       90.08       66.11     22.13 o 
  -4 -14   3       36.57       29.76     11.10 o 
  -3 -14   3       48.16       40.73     13.40 o 
  -2 -14   3       19.01       21.08      7.90 o 
  -1 -14   3       85.23       62.38     13.51 o 
   0 -14   3        5.06        2.30      9.77 o 
   1 -14   3      115.77      106.59     19.91 o 
   2 -14   3      101.26       60.76     14.29 o 
   3 -14   3       13.68        5.93      8.23 o 
   4 -14   3       89.66       99.37     22.56 o 
   5 -14   3       89.97      108.59     34.40 o 
   6 -14   3       12.52       -5.84     14.28 o 
   7 -14   3       29.98       40.27     14.27 o 
 -10 -13   3       31.05       26.00     21.66 o 
  -9 -13   3       43.60       55.91     25.70 o 
  -8 -13   3      124.61      100.76     23.09 o 
  -7 -13   3      241.06      208.52     41.88 o 
  -6 -13   3       53.96       30.97     13.47 o 
  -5 -13   3      108.96       97.87     21.20 o 
  -4 -13   3      100.92       76.09     19.00 o 
  -3 -13   3      294.47      268.17     37.19 o 
  -2 -13   3       23.01       30.25      8.80 o 
  -1 -13   3      123.77      128.72     22.62 o 
   0 -13   3        2.03       -8.84      9.72 o 
   1 -13   3      251.40      267.18     34.62 o 
   2 -13   3       43.77       54.19     11.66 o 
   3 -13   3      131.51      122.21     20.89 o 
   4 -13   3       92.24      104.75     16.03 o 
   5 -13   3       82.90      106.73     19.34 o 
   6 -13   3       48.40       38.80     12.33 o 
   7 -13   3      287.41      271.52     41.31 o 
   8 -13   3       93.33       94.52     22.51 o 
 -12 -12   3       51.17       57.85     18.86 o 
 -11 -12   3      165.12      140.75     32.01 o 
 -10 -12   3      108.83       76.86     42.49 o 
  -9 -12   3      123.14      125.53     23.30 o 
  -8 -12   3       51.36       30.90     19.06 o 
  -7 -12   3      101.48       76.63     20.10 o 
  -6 -12   3       56.06       44.96     17.73 o 
  -5 -12   3       92.21       89.74     16.42 o 
  -4 -12   3      138.69      125.84     17.39 o 
  -3 -12   3       76.09       58.45     10.05 o 
  -2 -12   3      324.11      322.02     39.08 o 
  -1 -12   3      179.83      189.28     28.44 o 
   0 -12   3       37.72       24.51      9.25 o 
   1 -12   3      120.17      117.25     22.02 o 
   2 -12   3       78.42       43.65      8.60 o 
   3 -12   3      181.41      203.36     27.39 o 
   4 -12   3       99.47      100.28     16.17 o 
   5 -12   3      201.10      231.49     17.15 o 
   6 -12   3       79.98       78.81     14.66 o 
   7 -12   3       17.07       24.65     20.73 o 
   8 -12   3       13.46        0.54     12.20 o 
   9 -12   3      345.42      367.91     24.60 o 
  10 -12   3      111.48      123.86     27.72 o 
 -13 -11   3      263.90      264.05     66.18 o 
 -12 -11   3       10.61       21.61     13.67 o 
 -11 -11   3      157.43      161.61     40.68 o 
 -10 -11   3       21.99       40.47     13.28 o 
  -9 -11   3      234.29      214.50     32.10 o 
  -8 -11   3      145.59      142.53     21.70 o 
  -7 -11   3      363.42      400.79     27.87 o 
  -6 -11   3      135.36      148.62     29.13 o 
  -5 -11   3      119.69      148.94     12.05 o 
  -4 -11   3      637.76      672.77     17.07 o 
  -3 -11   3      562.91      555.97     21.88 o 
  -2 -11   3      109.44       90.40     13.27 o 
  -1 -11   3      302.43      338.61     41.60 o 
   0 -11   3      907.92      934.05     20.99 o 
   1 -11   3      465.90      530.38     20.72 o 
   2 -11   3       55.40       37.39     10.48 o 
   3 -11   3      342.80      352.60     41.85 o 
   4 -11   3       95.15       88.67     13.92 o 
   5 -11   3      223.79      194.98     24.71 o 
   6 -11   3      195.00      164.83     25.13 o 
   7 -11   3      748.42      843.75     34.51 o 
   8 -11   3      311.66      363.46     47.31 o 
   9 -11   3      337.83      357.16     40.74 o 
  10 -11   3       94.48       95.74     22.36 o 
  11 -11   3       80.43       66.65     16.05 o 
 -14 -10   3      253.65      186.21     53.13 o 
 -13 -10   3      153.67      134.01     29.72 o 
 -12 -10   3      147.25      153.58     34.47 o 
 -11 -10   3      328.93      311.26     88.52 o 
 -10 -10   3      194.94      172.12     31.67 o 
  -9 -10   3      105.69       98.38     17.79 o 
  -8 -10   3      446.61      452.21     33.57 o 
  -7 -10   3      172.26      172.32     27.09 o 
  -6 -10   3      160.89      187.34     19.29 o 
  -5 -10   3      117.89      132.60     12.79 o 
  -4 -10   3       45.91       33.93      9.78 o 
  -3 -10   3      237.22      234.08     25.74 o 
  -2 -10   3      868.22      947.70     37.53 o 
  -1 -10   3      732.32      770.79     17.73 o 
   0 -10   3     6859.54     7711.49     74.86 o 
   1 -10   3      408.57      382.05     21.28 o 
   2 -10   3      880.85      882.95     27.24 o 
   3 -10   3       94.07      101.91     15.02 o 
   4 -10   3      406.86      443.94     27.85 o 
   5 -10   3      232.58      238.25     22.21 o 
   6 -10   3      188.30      187.94     25.04 o 
   7 -10   3       19.84       13.58     18.67 o 
   8 -10   3      236.40      193.30     29.99 o 
   9 -10   3      129.49      145.61     27.95 o 
  10 -10   3       92.66       71.04     21.05 o 
  11 -10   3       57.40       40.57     14.07 o 
  12 -10   3       19.11        6.21      7.62 o 
 -15  -9   3       30.32       34.73     19.29 o 
 -14  -9   3       59.17       35.97     26.81 o 
 -13  -9   3      273.79      246.25     51.22 o 
 -12  -9   3      328.26      295.44     70.32 o 
 -11  -9   3      154.92      148.85     26.01 o 
 -10  -9   3       43.87       42.73     12.86 o 
  -9  -9   3      354.90      280.78     44.43 o 
  -8  -9   3       28.05       40.00     15.48 o 
  -7  -9   3      396.09      397.76     13.82 o 
  -6  -9   3      140.73      156.08     10.98 o 
  -5  -9   3      194.46      201.93     21.18 o 
  -4  -9   3      560.56      611.46     21.55 o 
  -3  -9   3     1059.05     1068.62     29.15 o 
  -2  -9   3      987.39     1096.31     24.29 o 
  -1  -9   3     1713.37     1754.35     31.14 o 
   0  -9   3     1616.69     1652.63     30.69 o 
   1  -9   3     2266.46     2564.50     39.33 o 
   2  -9   3      420.48      451.31     19.09 o 
   3  -9   3      531.39      639.44     36.08 o 
   4  -9   3      608.53      674.75     15.81 o 
   5  -9   3      479.46      525.50     33.68 o 
   6  -9   3      328.76      266.61     13.91 o 
   7  -9   3     1042.01     1011.93     54.44 o 
   8  -9   3      320.91      311.64     36.00 o 
   9  -9   3      276.41      349.30     46.89 o 
  10  -9   3       55.71       62.13     14.62 o 
  11  -9   3      244.54      231.00     35.90 o 
  12  -9   3      152.09      127.54     30.00 o 
  13  -9   3      211.28      214.11     42.66 o 
 -15  -8   3       72.64       31.90     21.81 o 
 -14  -8   3       20.19        3.60     11.34 o 
 -13  -8   3       95.25       93.50     28.72 o 
 -12  -8   3      151.43      166.91     27.97 o 
 -11  -8   3      417.96      455.24     25.48 o 
 -10  -8   3      591.53      581.94     26.37 o 
  -9  -8   3      391.64      414.05     28.27 o 
  -8  -8   3      810.71      778.16     23.47 o 
  -7  -8   3      278.97      278.91      6.71 o 
  -6  -8   3      655.66      651.19     13.10 o 
  -5  -8   3      736.64      741.19     14.08 o 
  -4  -8   3      461.08      522.01     15.98 o 
  -3  -8   3       38.70       42.74      8.70 o 
  -2  -8   3      436.04      434.48     18.06 o 
  -1  -8   3      434.95      394.64     15.82 o 
   0  -8   3     8198.41     8327.36     60.39 o 
   1  -8   3      128.83      145.07     15.73 o 
   2  -8   3      396.91      431.90     18.91 o 
   3  -8   3      119.62      121.12     13.40 o 
   4  -8   3     1285.87     1400.60     47.43 o 
   5  -8   3      645.05      727.48     29.54 o 
   6  -8   3      246.28      241.65     16.52 o 
   7  -8   3       55.32       41.79     10.46 o 
   8  -8   3     1161.28     1200.61     24.98 o 
   9  -8   3      214.26      211.94     24.58 o 
  10  -8   3      104.64       86.25     17.63 o 
  11  -8   3       59.13       68.53     22.13 o 
  12  -8   3       57.23       33.77     14.31 o 
  13  -8   3       46.73       24.81     16.63 o 
  14  -8   3       52.31       31.01     15.41 o 
 -16  -7   3       34.54       17.28     14.41 o 
 -15  -7   3       69.69       60.01     21.29 o 
 -14  -7   3      165.82      142.21     34.69 o 
 -13  -7   3      347.00      352.25     56.40 o 
 -12  -7   3      121.62      110.17     21.14 o 
 -11  -7   3       71.09       83.57     13.91 o 
 -10  -7   3       67.50       89.29     16.69 o 
  -9  -7   3      601.05      572.80     22.68 o 
  -8  -7   3      179.36      179.61     20.81 o 
  -7  -7   3      214.05      230.39     30.08 o 
  -6  -7   3        2.43        8.38      3.47 o 
  -5  -7   3      276.02      275.98     14.72 o 
  -4  -7   3      168.59      186.82     13.07 o 
  -3  -7   3      873.66      850.77     18.74 o 
  -2  -7   3       83.41       97.82     12.21 o 
  -1  -7   3     1053.58     1025.09     22.97 o 
   0  -7   3       23.75       37.93      6.85 o 
   1  -7   3     1401.61     1413.06     21.09 o 
   2  -7   3     1594.60     1726.19     47.96 o 
   3  -7   3      530.66      544.81     12.56 o 
   4  -7   3      174.64      188.25     16.27 o 
   5  -7   3      301.00      307.98     24.99 o 
   6  -7   3      557.93      611.06     20.79 o 
   7  -7   3      472.17      458.42     23.36 o 
   8  -7   3      111.16       98.77     20.30 o 
   9  -7   3      602.43      501.21     70.08 o 
  10  -7   3      184.76      169.05     25.45 o 
  11  -7   3      279.22      324.56     43.41 o 
  12  -7   3      154.21      148.13     29.77 o 
  13  -7   3      394.08      477.39     60.05 o 
  14  -7   3      128.11       86.32     32.66 o 
 -16  -6   3       61.26       54.46     25.36 o 
 -15  -6   3       53.86       33.29     13.86 o 
 -14  -6   3      323.49      329.50     51.37 o 
 -13  -6   3      266.96      253.30     21.56 o 
 -12  -6   3      248.26      260.75     19.43 o 
 -11  -6   3      234.10      220.80     32.09 o 
 -10  -6   3     1370.12     1349.29     25.14 o 
  -9  -6   3      259.83      305.89     19.52 o 
  -8  -6   3       97.36      116.67     15.75 o 
  -7  -6   3      265.04      278.44     13.17 o 
  -6  -6   3     2227.93     2388.31     34.13 o 
  -5  -6   3     1193.30     1184.11     20.68 o 
  -4  -6   3      909.32      863.97     18.81 o 
  -3  -6   3      423.97      432.32     14.41 o 
  -2  -6   3     3521.66     3672.70     41.44 o 
  -1  -6   3     1508.71     1573.19     27.96 o 
   0  -6   3     1885.51     1757.68     21.76 o 
   1  -6   3      886.77      936.43     23.01 o 
   2  -6   3      233.18      252.27     16.30 o 
   3  -6   3      415.38      392.72     23.88 o 
   4  -6   3      705.60      740.09     13.92 o 
   5  -6   3     1040.43     1098.26     63.89 o 
   6  -6   3      236.80      212.51     18.90 o 
   7  -6   3      128.30      129.97     14.49 o 
   8  -6   3      893.37      957.10     32.11 o 
   9  -6   3      637.10      633.29     22.08 o 
  10  -6   3      532.28      525.25     21.39 o 
  11  -6   3      130.24      130.80     16.56 o 
  12  -6   3       63.04       54.92     10.52 o 
  13  -6   3      146.67      145.81     29.90 o 
  14  -6   3      283.36      196.08     46.08 o 
  15  -6   3       45.73       31.89     10.10 o 
 -17  -5   3      137.44      150.75     45.57 o 
 -16  -5   3       21.21       21.85     15.50 o 
 -15  -5   3       83.32       50.68     17.51 o 
 -14  -5   3      372.82      427.40     69.77 o 
 -13  -5   3      121.85      136.31     19.15 o 
 -12  -5   3      113.27      117.19     18.34 o 
 -11  -5   3      232.48      238.57     31.39 o 
 -10  -5   3      684.42      684.89     19.29 o 
  -9  -5   3      685.64      689.79     20.68 o 
  -8  -5   3      932.91      899.73     22.09 o 
  -7  -5   3     1141.60     1223.13     28.40 o 
  -6  -5   3      495.15      495.23     12.58 o 
  -5  -5   3      523.21      493.37     11.32 o 
  -4  -5   3     3433.80     3657.88     65.34 o 
  -3  -5   3     1262.68     1274.03     26.52 o 
  -2  -5   3     1959.86     1990.50     32.84 o 
  -1  -5   3      385.47      386.03     11.82 o 
   0  -5   3       70.13       68.08     12.06 o 
   1  -5   3       56.76       58.50     11.61 o 
   2  -5   3      981.16     1063.08     28.47 o 
   3  -5   3      589.27      599.11     19.80 o 
   4  -5   3     1001.08     1023.93     28.33 o 
   5  -5   3      660.61      665.16     28.11 o 
   6  -5   3      952.60     1009.81     29.11 o 
   7  -5   3      429.05      440.42     25.52 o 
   8  -5   3       40.09       38.35      8.96 o 
   9  -5   3       60.93       54.78     13.75 o 
  10  -5   3      219.02      181.08     27.05 o 
  11  -5   3      481.79      538.16     31.43 o 
  12  -5   3      559.87      555.30     25.32 o 
  13  -5   3      148.66      142.15     23.76 o 
  14  -5   3       78.43       41.19     15.26 o 
  15  -5   3       72.03       58.93     22.03 o 
 -17  -4   3       59.15       48.37     24.77 o 
 -16  -4   3      286.73      252.09     80.68 o 
 -15  -4   3      189.20      160.84     45.35 o 
 -14  -4   3      159.97      153.65     26.09 o 
 -13  -4   3       95.02      105.85     21.28 o 
 -12  -4   3       70.79       83.29     14.67 o 
 -11  -4   3      628.27      608.26     18.09 o 
 -10  -4   3     1259.35     1288.01     18.64 o 
  -9  -4   3      152.30      139.45     13.24 o 
  -8  -4   3       89.67       91.86      5.11 o 
  -7  -4   3      163.13      170.97     23.51 o 
  -6  -4   3     2619.58     2688.97     35.27 o 
  -5  -4   3     1227.20     1223.17     28.52 o 
  -4  -4   3     1201.26     1191.42     21.17 o 
  -3  -4   3     1366.79     1399.81     25.99 o 
  -2  -4   3     2201.21     2171.17     31.19 o 
  -1  -4   3      909.16      896.77     19.45 o 
   0  -4   3    12685.59    11939.27    119.95 o 
   1  -4   3     1316.39     1337.59     23.70 o 
   2  -4   3      445.36      416.61     14.36 o 
   3  -4   3      557.65      531.26     26.92 o 
   4  -4   3      591.85      604.58     41.90 o 
   5  -4   3      216.22      269.53     34.72 o 
   6  -4   3      894.51      911.78     23.30 o 
   7  -4   3      275.28      313.16     18.63 o 
   8  -4   3       42.91       43.87     13.35 o 
   9  -4   3      332.33      293.65     32.64 o 
  10  -4   3     1467.23     1472.53     74.57 o 
  11  -4   3       18.89       24.18     10.38 o 
  12  -4   3      607.20      636.73     27.07 o 
  13  -4   3       90.75       85.60     15.49 o 
  14  -4   3      544.06      589.40     30.13 o 
  15  -4   3       63.16       37.76     13.47 o 
 -17  -3   3       22.75       29.39     22.67 o 
 -16  -3   3        3.60       28.90     16.81 o 
 -15  -3   3      111.42       72.57     16.22 o 
 -14  -3   3     1851.12     1941.70     61.18 o 
 -13  -3   3      292.84      291.07     14.45 o 
 -12  -3   3      538.14      591.86     50.45 o 
 -11  -3   3      668.66      671.75     27.55 o 
 -10  -3   3      207.64      199.33     13.78 o 
  -9  -3   3      238.82      262.28     11.80 o 
  -8  -3   3     1622.25     1572.63     19.43 o 
  -7  -3   3     3488.98     3656.66     55.79 o 
  -6  -3   3       19.51       19.67      4.85 o 
  -5  -3   3     2436.32     2346.43     19.77 o 
  -4  -3   3      794.15      767.60     18.96 o 
  -3  -3   3     1945.99     1803.72     30.52 o 
  -2  -3   3    14220.58    13280.84     99.39 o 
  -1  -3   3      621.13      549.87     17.88 o 
   0  -3   3     1046.42     1055.32     19.30 o 
   1  -3   3     1038.96     1006.72     29.21 o 
   2  -3   3     3180.09     3057.16     17.59 o 
   3  -3   3     2434.56     2344.67     66.68 o 
   4  -3   3     1164.32     1401.83     54.87 o 
   5  -3   3      965.77      932.27     55.69 o 
   6  -3   3      541.37      563.75     24.04 o 
   7  -3   3      681.80      656.18      9.58 o 
   8  -3   3      642.95      667.89     10.08 o 
   9  -3   3      251.29      238.56     21.54 o 
  10  -3   3      176.04      204.75     37.18 o 
  11  -3   3      461.81      471.52     42.71 o 
  12  -3   3      916.46      916.15     32.28 o 
  13  -3   3       56.44       90.50     19.83 o 
  14  -3   3      362.54      319.78     77.21 o 
  15  -3   3       43.55       58.33     27.20 o 
  16  -3   3      153.72      130.23     42.50 o 
 -17  -2   3       13.21       23.51     18.42 o 
 -16  -2   3      847.38     1022.29     72.66 o 
 -15  -2   3       43.63       37.56     25.36 o 
 -14  -2   3      187.87      164.13     29.45 o 
 -13  -2   3       76.00       49.91     18.43 o 
 -12  -2   3      341.32      371.40     26.11 o 
 -11  -2   3      206.91      260.76     45.84 o 
 -10  -2   3      724.32      682.10     13.82 o 
  -9  -2   3      347.58      357.34     22.81 o 
  -8  -2   3      626.98      592.01      9.95 o 
  -7  -2   3      729.40      750.57     14.12 o 
  -6  -2   3     1410.85     1390.28     21.75 o 
  -5  -2   3      291.44      283.86      8.65 o 
  -4  -2   3    12710.72    11669.05    198.19 o 
  -3  -2   3     3876.63     3631.94     28.87 o 
  -2  -2   3     2381.70     2128.08     32.51 o 
  -1  -2   3      456.85      406.50      9.24 o 
   0  -2   3      600.95      596.04     15.01 o 
   1  -2   3      459.07      455.92     12.61 o 
   2  -2   3     2265.61     2177.06     48.15 o 
   3  -2   3     1435.03     1350.07     35.06 o 
   4  -2   3     7913.69     7309.77    230.59 o 
   5  -2   3      356.74      358.68     13.53 o 
   6  -2   3     1394.67     1382.38     36.35 o 
   7  -2   3       83.52      103.42     14.97 o 
   8  -2   3      149.63      132.41     10.01 o 
   9  -2   3      252.52      258.52     16.30 o 
  10  -2   3     1693.87     1721.08     60.92 o 
  11  -2   3       86.47      102.38     34.31 o 
  12  -2   3     2487.79     2688.69    108.87 o 
  13  -2   3      206.31      194.52     59.56 o 
  14  -2   3      174.29      127.12     61.18 o 
  15  -2   3       66.12       49.43     39.58 o 
 -17  -1   3       15.14        9.18      9.46 o 
 -16  -1   3      143.08      141.17     39.63 o 
 -15  -1   3      140.98      108.37     41.09 o 
 -14  -1   3     1484.27     1502.68    108.20 o 
 -13  -1   3      323.08      258.44     69.97 o 
 -12  -1   3      146.20      175.69     30.94 o 
 -11  -1   3      253.69      255.44     49.64 o 
 -10  -1   3       49.64       50.05      8.91 o 
  -9  -1   3      523.65      525.45      9.39 o 
  -8  -1   3     2182.15     2044.32     26.69 o 
  -7  -1   3      512.74      525.99     12.23 o 
  -6  -1   3      251.04      264.09      8.06 o 
  -5  -1   3      447.17      444.38     12.66 o 
  -4  -1   3     1417.42     1316.12     20.36 o 
  -3  -1   3      571.87      559.18     11.59 o 
  -2  -1   3    25201.79    21404.37    272.10 o 
  -1  -1   3       98.59       94.37     10.18 o 
   0  -1   3    21379.64    18717.70    354.49 o 
   1  -1   3      309.15      307.11      6.64 o 
   2  -1   3     2806.79     2931.68     66.71 o 
   3  -1   3      493.20      464.68     29.38 o 
   4  -1   3      199.51      177.85     29.05 o 
   5  -1   3      196.85      187.46     15.40 o 
   6  -1   3     1943.33     1938.15     71.51 o 
   7  -1   3      315.26      329.60     12.81 o 
   8  -1   3     2160.74     2133.53    104.27 o 
   9  -1   3      132.62      135.26     22.00 o 
  10  -1   3       77.22       72.38     30.79 o 
  11  -1   3      123.32      135.80     72.77 o 
  12  -1   3      892.81      904.24    119.51 o 
  13  -1   3       28.06       41.20     18.86 o 
  14  -1   3      364.79      289.96    106.63 o 
  15  -1   3       55.46       43.72     29.67 o 
  16  -1   3      210.82       91.74     54.46 o 
 -16   0   3     1393.82     1480.23     39.91 o 
 -15   0   3       15.56       11.08     11.64 o 
 -14   0   3       53.34       32.69     18.36 o 
 -13   0   3      339.23      295.61     48.08 o 
 -12   0   3      301.60      257.32     96.78 o 
 -11   0   3      280.90      301.20     19.67 o 
 -10   0   3      686.67      658.34     15.31 o 
  -9   0   3      305.65      318.32     21.35 o 
  -8   0   3      530.28      550.47     11.47 o 
  -7   0   3     1468.77     1470.80     24.43 o 
  -6   0   3        2.10       13.09      8.13 o 
  -5   0   3      791.53      746.79     15.79 o 
  -3   0   3      485.46      456.61      9.36 o 
  -2   0   3      136.53      177.93      4.00 o 
  -1   0   3      124.08       97.27      8.44 o 
   0   0   3        1.18        3.74      5.32 o 
   1   0   3       46.89       51.11     12.63 o 
   2   0   3       49.42       64.31     14.43 o 
   3   0   3      371.36      382.23     15.69 o 
   4   0   3    22073.35    19656.47    237.56 o 
   5   0   3       32.50       17.82     23.03 o 
   6   0   3      652.46      567.37     35.04 o 
   7   0   3       43.08       46.90     19.03 o 
   8   0   3        7.28        9.60      7.81 o 
   9   0   3       36.70        6.05     19.03 o 
  10   0   3     1494.46     1357.81     58.89 o 
  11   0   3       32.36       19.54     30.00 o 
  12   0   3     2224.79     2321.16     83.52 o 
  13   0   3      289.54      225.30     99.75 o 
  14   0   3      249.71      228.44    124.10 o 
  15   0   3       52.86       78.03     43.38 o 
  16   0   3      301.84      405.49     48.14 o 
 -15   1   3      140.58      109.27     35.71 o 
 -14   1   3     1480.04     1623.08     64.76 o 
 -13   1   3      323.97      316.10     20.38 o 
 -12   1   3      150.36      120.68     41.87 o 
 -11   1   3      254.95      283.28     27.94 o 
 -10   1   3       51.79       38.11     10.05 o 
  -9   1   3      526.57      523.40     25.47 o 
  -8   1   3     2216.82     2093.64     28.56 o 
  -7   1   3      515.49      506.69     11.07 o 
  -6   1   3      250.68      283.25     11.53 o 
  -5   1   3      449.59      448.52     15.51 o 
  -4   1   3     1403.08     1295.33     22.10 o 
  -3   1   3      573.16      540.11     13.68 o 
  -2   1   3    25221.40    20238.28    252.07 o 
  -1   1   3      100.47      112.58     10.60 o 
   0   1   3    21382.29    18712.28    225.96 o 
   1   1   3      308.12      291.43     10.44 o 
   2   1   3     2877.24     2883.72     43.61 o 
   3   1   3      496.74      469.97     15.74 o 
   4   1   3      185.59      169.73     17.68 o 
   5   1   3      201.21      175.62     13.72 o 
   6   1   3     1912.10     1952.83     63.36 o 
   7   1   3      317.86      379.07    102.88 o 
   8   1   3     2174.41     2062.04     94.71 o 
   9   1   3      132.66      146.60     43.33 o 
  10   1   3       80.90       75.85     36.89 o 
  11   1   3      125.25      117.21     47.13 o 
  12   1   3      900.61      966.98    137.70 o 
  13   1   3       28.00       35.38     27.37 o 
  14   1   3      364.28      233.08    131.26 o 
  15   1   3       55.59       17.02     35.66 o 
  16   1   3      208.64      305.13     67.79 o 
 -14   2   3      180.88      194.80     65.21 o 
 -13   2   3       74.79       91.52     27.43 o 
 -12   2   3      350.86      340.04     31.63 o 
 -11   2   3      208.26      228.38     21.78 o 
 -10   2   3      690.09      640.84     18.82 o 
  -9   2   3      349.13      371.09     18.44 o 
  -8   2   3      616.25      603.19      9.59 o 
  -7   2   3      733.65      743.30     13.86 o 
  -6   2   3     1410.18     1399.21     23.11 o 
  -5   2   3      288.98      273.71      7.02 o 
  -4   2   3    12792.96    11525.47    127.12 o 
  -3   2   3     3876.93     3547.30     23.84 o 
  -2   2   3     2470.12     2220.13     53.59 o 
  -1   2   3      452.96      422.67      9.87 o 
   0   2   3      599.93      596.20     13.23 o 
   1   2   3      459.29      454.84      9.48 o 
   2   2   3     2272.97     2142.39     91.32 o 
   3   2   3     1425.50     1434.92     33.94 o 
   4   2   3     7876.72     7327.28     96.33 o 
   5   2   3      354.70      397.15     33.66 o 
   6   2   3     1424.26     1371.46     47.63 o 
   7   2   3       83.56       91.86     48.76 o 
   8   2   3      143.92       95.16     64.43 o 
   9   2   3      246.67      317.72    100.87 o 
  10   2   3     1705.66     1696.02     78.03 o 
  11   2   3       86.54       81.45     54.41 o 
  12   2   3     2493.73     2369.74     93.59 o 
  13   2   3      202.68      165.63     78.31 o 
  14   2   3      183.35      200.51     68.79 o 
  15   2   3       65.59       32.52     48.42 o 
  16   2   3       99.86      127.01     50.27 o 
 -13   3   3      294.98      285.20     46.63 o 
 -12   3   3      551.97      572.81     35.01 o 
 -11   3   3      673.73      675.41     14.46 o 
 -10   3   3      214.06      216.49     11.83 o 
  -9   3   3      242.49      259.12     13.07 o 
  -8   3   3     1649.68     1645.54     32.47 o 
  -7   3   3     3486.86     3617.28    126.09 o 
  -6   3   3       18.60       18.59      3.38 o 
  -5   3   3     2421.00     2427.46     23.35 o 
  -4   3   3      821.89      778.67     14.80 o 
  -3   3   3     1943.88     1815.71     29.87 o 
  -2   3   3    14032.98    13023.41     97.24 o 
  -1   3   3      607.64      550.07     12.92 o 
   0   3   3     1046.73     1095.47     16.82 o 
   1   3   3     1048.05     1068.69     30.01 o 
   2   3   3     3102.13     3075.93     45.31 o 
   3   3   3     2402.40     2335.25     55.17 o 
   4   3   3     1177.67     1260.26     94.10 o 
   5   3   3      967.86      931.83     39.05 o 
   6   3   3      509.54      563.91     16.47 o 
   7   3   3      673.26      549.46     53.57 o 
   8   3   3      651.46      534.96     57.49 o 
   9   3   3      259.39      260.12     99.13 o 
  10   3   3      181.32      177.95     59.78 o 
  11   3   3      447.46      430.01    125.89 o 
  12   3   3      905.01     1021.39     79.99 o 
  13   3   3       61.22       13.32     46.35 o 
  14   3   3      361.22      312.85     58.22 o 
  15   3   3       43.39       62.53     61.80 o 
 -12   4   3       63.88       66.42     13.73 o 
 -11   4   3      640.70      622.93     24.46 o 
 -10   4   3     1230.34     1252.84     31.32 o 
  -9   4   3      147.10      148.07     12.59 o 
  -8   4   3       98.29      106.52     10.07 o 
  -7   4   3      164.14      155.86      6.45 o 
  -6   4   3     2620.34     2739.35     76.35 o 
  -5   4   3     1242.92     1284.63     27.51 o 
  -4   4   3     1267.75     1299.43     24.77 o 
  -3   4   3     1365.79     1373.82     26.20 o 
  -2   4   3     2256.53     2146.98     39.11 o 
  -1   4   3      897.43      872.18     19.29 o 
   0   4   3    12687.66    11888.72     91.69 o 
   1   4   3     1312.79     1279.68     22.77 o 
   2   4   3      461.33      452.08     11.73 o 
   3   4   3      552.53      530.04     14.86 o 
   4   4   3      650.81      608.22     22.32 o 
   5   4   3      223.35      229.61     12.73 o 
   6   4   3      918.57      924.89     31.16 o 
   7   4   3      271.66      295.16     99.58 o 
   8   4   3       41.96       39.69     52.11 o 
   9   4   3      339.80      293.65     73.72 o 
  10   4   3     1463.90     1643.23    111.50 o 
  11   4   3       19.76       62.69     41.76 o 
  12   4   3      623.19      581.09    187.69 o 
  13   4   3       91.62       70.59     48.03 o 
  14   4   3      545.31      581.53     64.88 o 
 -12   5   3      120.34       89.11     30.67 o 
 -11   5   3      231.17      216.89     15.59 o 
 -10   5   3      696.72      731.79     25.18 o 
  -9   5   3      662.66      675.60      7.11 o 
  -8   5   3      909.82      886.32     16.07 o 
  -7   5   3     1143.02     1199.85     42.21 o 
  -6   5   3      494.92      453.34     17.46 o 
  -5   5   3      541.24      554.87     14.51 o 
  -4   5   3     3512.27     3651.15     83.01 o 
  -3   5   3     1304.59     1329.59     35.22 o 
  -2   5   3     1914.15     2062.22     43.81 o 
  -1   5   3      372.99      352.55      9.69 o 
   0   5   3       69.84       83.07     11.46 o 
   1   5   3       53.84       44.41      8.44 o 
   2   5   3     1023.23     1142.69     32.79 o 
   3   5   3      561.48      568.97     37.61 o 
   4   5   3     1021.70     1058.99     73.24 o 
   5   5   3      665.91      682.84     50.77 o 
   6   5   3      927.39     1042.22     33.00 o 
   7   5   3      417.74      391.33    142.29 o 
   8   5   3       41.22       -9.52     50.55 o 
   9   5   3       64.74      139.72     62.92 o 
  10   5   3      221.67      283.63     49.31 o 
  11   5   3      459.28      421.61     59.84 o 
  12   5   3      546.08      657.49     83.35 o 
 -11   6   3      244.77      231.63     10.52 o 
 -10   6   3     1361.09     1361.45     38.51 o 
  -9   6   3      257.27      270.08     15.28 o 
  -8   6   3       86.88       86.82     23.17 o 
  -7   6   3      266.65      277.53     24.24 o 
  -6   6   3     2229.11     2403.80     75.71 o 
  -5   6   3     1202.28     1167.09     35.74 o 
  -4   6   3      926.18      882.91     46.24 o 
  -3   6   3      427.13      445.85     18.58 o 
  -2   6   3     3561.39     3682.44     82.28 o 
  -1   6   3     1490.47     1564.58     40.36 o 
   0   6   3     1885.15     1785.80     45.00 o 
   1   6   3      895.16      953.42     30.10 o 
   2   6   3      222.03      223.60     19.82 o 
   3   6   3      416.33      410.40     10.59 o 
   4   6   3      740.53      659.27     63.34 o 
   5   6   3     1039.95     1067.80     36.72 o 
   6   6   3      237.55      219.76     49.87 o 
   7   6   3      127.08       42.09     46.96 o 
   8   6   3      868.57      771.85     63.03 o 
   9   6   3      638.79      670.54     73.22 o 
  10   6   3      517.55      609.69     75.51 o 
 -10   7   3       71.75       65.83     21.05 o 
  -9   7   3      591.77      569.33     15.95 o 
  -8   7   3      176.29      168.99      9.85 o 
  -7   7   3      197.03      173.75      8.28 o 
  -6   7   3        2.11        8.23      7.28 o 
  -5   7   3      279.38      282.12     12.09 o 
   0   7   3       24.11       37.34      7.56 o 
   1   7   3     1398.36     1394.47     36.50 o 
   2   7   3     1635.50     1716.50     43.72 o 
   3   7   3      525.80      522.42     17.07 o 
   4   7   3      178.38      181.75     13.83 o 
  -9   8   3      387.41      374.48     11.31 o 
  -8   8   3      811.33      830.18     20.88 o 
  -7   8   3      273.03      309.16     22.33 o 
  -6   8   3      655.66      609.35     20.54 o 
   1   8   3      127.54      124.66     31.51 o 
   2   8   3      382.80      401.85     41.98 o 
   3   8   3      110.15       99.08     20.71 o 
   4   8   3     1302.68     1369.56     40.30 o 
  -8   9   3       29.01       33.19     12.43 o 
  -7   9   3      401.85      422.00     46.12 o 
  -6   9   3      140.22      149.34     40.19 o 
   2   9   3      413.69      389.20     16.01 o 
   3   9   3      542.99      548.23     29.11 o 
   4   9   3      608.07      584.84     12.76 o 
  -7  10   3      174.95      191.94     19.70 o 
  -6  10   3      160.68      150.91     11.70 o 
  -6  11   3      135.24      107.92     35.94 o 
  -6 -15   4       30.55       35.64      9.66 o 
  -5 -15   4       91.64       74.90     18.50 o 
  -4 -15   4      197.23      186.37     41.47 o 
  -3 -15   4       48.00       41.91     13.66 o 
  -2 -15   4       10.82       12.46      8.77 o 
  -1 -15   4      121.16      102.07     23.09 o 
   0 -15   4       26.18       20.75     11.59 o 
   1 -15   4      120.77       85.57     17.71 o 
   2 -15   4       82.60       46.44     20.65 o 
   3 -15   4       56.24       44.53     13.35 o 
  -8 -14   4        3.63      -17.28     22.70 o 
  -7 -14   4       80.05       83.26     22.40 o 
  -6 -14   4       41.40       34.65     13.03 o 
  -5 -14   4      116.70       52.31     17.35 o 
  -4 -14   4       37.79       30.37     11.49 o 
  -3 -14   4      160.63      157.12     33.06 o 
  -2 -14   4      149.06      144.80     25.94 o 
  -1 -14   4      105.34      118.10     19.77 o 
   0 -14   4       94.17       63.67     11.23 o 
   1 -14   4      163.54      128.78     24.58 o 
   2 -14   4       11.74       19.37      8.83 o 
   3 -14   4      117.74      109.28     21.76 o 
   4 -14   4       76.13       43.67     13.25 o 
   5 -14   4      154.18      134.98     31.09 o 
   6 -14   4      115.96       88.31     23.35 o 
 -10 -13   4       11.12       25.51     17.45 o 
  -9 -13   4       74.05       53.67     23.42 o 
  -8 -13   4        2.77       13.25      5.93 o 
  -7 -13   4      175.24      181.46     32.53 o 
  -6 -13   4        2.32        5.94      8.70 o 
  -5 -13   4      111.37      113.35     28.21 o 
  -4 -13   4       58.01       53.46     15.53 o 
  -3 -13   4      233.87      208.07     33.86 o 
  -2 -13   4       45.74       27.41      9.06 o 
  -1 -13   4      130.26      105.55     15.67 o 
   0 -13   4       10.12        6.38      7.14 o 
   1 -13   4      107.66      110.93     15.73 o 
   2 -13   4      135.68      151.18     18.32 o 
   3 -13   4      246.71      198.99     34.52 o 
   4 -13   4      168.72      184.29     27.30 o 
   5 -13   4       94.39       70.39     14.94 o 
   6 -13   4       46.42       46.81     14.57 o 
   7 -13   4       97.66      107.50     26.12 o 
   8 -13   4      202.95      162.36     38.30 o 
 -12 -12   4        9.94       35.33     18.01 o 
 -11 -12   4       37.51       34.11     16.48 o 
 -10 -12   4       15.67       31.09     17.55 o 
  -9 -12   4      152.22      176.76     31.60 o 
  -8 -12   4       55.96       47.88     13.65 o 
  -7 -12   4      187.68      145.56     24.10 o 
  -6 -12   4       76.95       26.06     18.13 o 
  -5 -12   4      173.34      185.44     24.79 o 
  -4 -12   4       46.91       53.20      8.09 o 
  -3 -12   4      277.32      262.15     41.67 o 
  -2 -12   4       91.76       84.53     12.36 o 
  -1 -12   4      157.19      159.30     23.73 o 
   0 -12   4      460.06      459.75     24.37 o 
   1 -12   4      711.96      748.90     27.01 o 
   2 -12   4      346.30      376.05     17.56 o 
   3 -12   4      278.75      261.88     33.02 o 
   4 -12   4      133.93      124.17     18.93 o 
   5 -12   4      155.85      146.11     21.66 o 
   6 -12   4       19.54       27.85      7.54 o 
   7 -12   4      207.24      177.19     35.98 o 
   8 -12   4      262.08      211.12     39.64 o 
   9 -12   4       33.90       53.75     17.24 o 
 -13 -11   4      102.82       67.23     46.80 o 
 -12 -11   4       40.74       13.68     25.80 o 
 -11 -11   4      350.04      260.47     61.70 o 
 -10 -11   4      127.27      128.40     45.88 o 
  -9 -11   4      284.69      322.36     21.85 o 
  -8 -11   4      192.73      182.81     29.16 o 
  -7 -11   4      182.36      191.75     30.31 o 
  -6 -11   4        3.30        8.32      8.87 o 
  -5 -11   4      631.74      734.42     23.45 o 
  -4 -11   4      348.90      345.71     35.01 o 
  -3 -11   4      668.84      613.47     25.87 o 
  -2 -11   4      108.23       87.75     16.98 o 
  -1 -11   4      233.17      250.25     26.03 o 
   0 -11   4     1710.76     1819.03     30.73 o 
   1 -11   4      137.75      148.20     18.69 o 
   2 -11   4      430.98      444.02     18.41 o 
   3 -11   4      347.97      302.76     15.41 o 
   4 -11   4      258.23      323.05     25.30 o 
   5 -11   4      250.85      273.07     13.85 o 
   6 -11   4       70.72       59.47     21.88 o 
   7 -11   4      173.06      162.98     26.06 o 
   8 -11   4      164.99      151.82     39.33 o 
   9 -11   4      151.65      125.16     31.97 o 
  10 -11   4      206.44      142.36     32.45 o 
  11 -11   4       22.99        8.89     11.11 o 
 -14 -10   4       29.62       20.09     25.58 o 
 -13 -10   4      143.07      142.14     44.32 o 
 -12 -10   4       49.40       42.20     15.27 o 
 -11 -10   4       31.51        4.66     28.05 o 
 -10 -10   4       20.76       21.87      9.35 o 
  -9 -10   4      227.37      214.44     41.50 o 
  -8 -10   4       52.37       69.46     15.99 o 
  -7 -10   4      196.08      205.98     32.64 o 
  -6 -10   4      556.65      544.65     27.15 o 
  -5 -10   4      342.02      367.88     16.85 o 
  -4 -10   4      827.49      821.16     21.26 o 
  -3 -10   4      252.41      268.26     19.60 o 
  -2 -10   4       17.17       19.56      8.34 o 
  -1 -10   4      266.29      235.84     26.86 o 
   0 -10   4       42.41       31.01      9.68 o 
   1 -10   4      536.61      541.70     30.95 o 
   2 -10   4      416.27      367.09     21.62 o 
   3 -10   4      363.94      341.98     40.64 o 
   4 -10   4      147.28      136.89     16.24 o 
   5 -10   4      273.83      294.77     26.56 o 
   6 -10   4      172.13      174.73     22.65 o 
   7 -10   4      169.69      158.19     22.70 o 
   8 -10   4      184.39      225.53     33.48 o 
   9 -10   4       61.25       39.37     19.61 o 
  10 -10   4       68.02       56.98     21.12 o 
  11 -10   4      133.68       95.42     26.07 o 
  12 -10   4       26.57       28.46     10.56 o 
 -15  -9   4       56.80       37.52     29.59 o 
 -14  -9   4       54.33       23.84     30.28 o 
 -13  -9   4       86.20       98.48     24.48 o 
 -12  -9   4        3.75       30.20     20.15 o 
 -11  -9   4      472.18      477.68     16.68 o 
 -10  -9   4       64.15       70.12     13.23 o 
  -9  -9   4      262.87      256.73     37.14 o 
  -8  -9   4      642.86      755.20     28.60 o 
  -7  -9   4      226.93      234.33     37.31 o 
  -6  -9   4      160.46      187.57     14.82 o 
  -5  -9   4     1713.16     1817.59     36.41 o 
  -4  -9   4      575.98      613.90     23.29 o 
  -3  -9   4     1051.93     1040.53     23.15 o 
  -2  -9   4      156.02      155.07     19.33 o 
  -1  -9   4     1480.41     1561.91     28.01 o 
   0  -9   4     1576.25     1668.74     27.35 o 
   1  -9   4      462.20      462.28     19.78 o 
   2  -9   4      506.36      489.12     16.21 o 
   3  -9   4      719.41      759.28     20.35 o 
   4  -9   4      270.35      267.18     15.55 o 
   5  -9   4      186.46      162.43     19.30 o 
   6  -9   4      287.35      367.63     26.96 o 
   7  -9   4      246.58      245.27     20.56 o 
   8  -9   4      269.00      214.75     29.86 o 
   9  -9   4      456.71      452.21     33.82 o 
  10  -9   4       50.83       45.11     12.55 o 
  11  -9   4       67.90       96.58     19.92 o 
  12  -9   4       56.22       36.14     16.95 o 
 -15  -8   4       51.46       28.76     23.15 o 
 -14  -8   4      197.17      138.93     44.47 o 
 -13  -8   4      396.94      404.50     73.67 o 
 -12  -8   4      239.07      278.78     59.75 o 
 -11  -8   4       42.18       49.60     12.20 o 
 -10  -8   4      276.85      266.56     13.19 o 
  -9  -8   4      287.76      308.99     19.99 o 
  -8  -8   4        7.98       -4.38     14.01 o 
  -7  -8   4      346.66      344.15     18.69 o 
  -6  -8   4      271.06      278.84      8.11 o 
  -5  -8   4      767.97      812.60     12.39 o 
  -4  -8   4     2020.85     2134.18     31.30 o 
  -3  -8   4      215.61      197.39     23.41 o 
  -2  -8   4      199.84      225.36     25.24 o 
  -1  -8   4       83.24       79.15     12.68 o 
   0  -8   4       14.05       25.47      7.34 o 
   1  -8   4      293.19      271.07     14.11 o 
   2  -8   4      249.06      265.63     14.20 o 
   3  -8   4      497.17      482.59     16.04 o 
   4  -8   4     1103.56     1169.13     25.13 o 
   5  -8   4      636.37      608.90     22.23 o 
   6  -8   4       55.88       42.58     11.33 o 
   7  -8   4      287.48      338.51     39.81 o 
   8  -8   4      177.60      165.85     21.83 o 
   9  -8   4      353.71      348.22     52.22 o 
  10  -8   4        6.63       11.66      8.95 o 
  11  -8   4      169.86      151.84     24.10 o 
  12  -8   4       50.57       21.27     12.36 o 
  13  -8   4       53.54       38.70     13.97 o 
 -16  -7   4       14.08       15.82     15.39 o 
 -15  -7   4       23.12       37.07     18.54 o 
 -14  -7   4       83.26       82.89     26.32 o 
 -13  -7   4      215.05      232.05     45.94 o 
 -12  -7   4      210.15      160.84     28.10 o 
 -11  -7   4      280.80      269.98     31.79 o 
 -10  -7   4       76.71       96.83     17.97 o 
  -9  -7   4      359.56      445.92     44.20 o 
  -8  -7   4      369.12      426.57     23.66 o 
  -7  -7   4       99.80       77.38     17.57 o 
  -6  -7   4      856.04      803.21     21.00 o 
  -5  -7   4      421.10      428.60      9.57 o 
  -4  -7   4      398.63      481.86     18.82 o 
  -3  -7   4     1056.40     1063.24     31.66 o 
  -2  -7   4      432.71      451.64     14.29 o 
  -1  -7   4      877.48      870.29     20.55 o 
   0  -7   4     1586.22     1564.03     24.99 o 
   1  -7   4      496.67      481.95     19.68 o 
   2  -7   4      358.88      307.18     13.21 o 
   3  -7   4      637.22      699.30     41.66 o 
   4  -7   4     1034.72     1057.98     24.28 o 
   5  -7   4      394.06      366.48     34.38 o 
   6  -7   4      426.01      452.42     45.68 o 
   7  -7   4      243.42      275.57     22.04 o 
   8  -7   4      263.69      262.78     45.88 o 
   9  -7   4      658.73      637.70     19.27 o 
  10  -7   4       36.62       44.97     15.17 o 
  11  -7   4      107.59       92.20     15.16 o 
  12  -7   4       59.45       63.48     14.27 o 
  13  -7   4      204.46      170.03     31.74 o 
  14  -7   4       81.81       47.15     18.85 o 
 -17  -6   4       50.97       41.90     18.76 o 
 -16  -6   4      236.92      162.04     56.86 o 
 -15  -6   4       57.77       57.15     22.11 o 
 -14  -6   4     1142.35     1079.62     37.66 o 
 -13  -6   4      572.04      622.03     38.40 o 
 -12  -6   4       28.68       31.68      8.05 o 
 -11  -6   4      505.79      511.61     21.65 o 
 -10  -6   4     1746.02     1802.05     43.44 o 
  -9  -6   4     1041.08     1062.21     47.52 o 
  -8  -6   4       18.52       22.78      9.26 o 
  -7  -6   4      260.81      231.08     55.17 o 
  -6  -6   4     1680.48     1860.20     60.84 o 
  -5  -6   4     2017.98     2040.15     24.58 o 
  -4  -6   4      759.91      773.40     15.25 o 
  -3  -6   4     1363.44     1370.46     27.69 o 
  -2  -6   4     1478.83     1701.02     22.82 o 
  -1  -6   4     1316.69     1338.77     29.67 o 
   0  -6   4       39.32       73.79     12.20 o 
   1  -6   4     1253.56     1252.30     33.93 o 
   2  -6   4       52.52       57.07     13.05 o 
   3  -6   4      256.72      285.49     18.42 o 
   4  -6   4      953.89      966.86     44.68 o 
   5  -6   4      652.19      692.11     50.55 o 
   6  -6   4      482.16      511.94     18.72 o 
   7  -6   4      506.63      541.80     21.87 o 
   8  -6   4      528.48      628.46     52.83 o 
   9  -6   4      276.12      327.75     43.80 o 
  10  -6   4      348.75      322.87     50.12 o 
  11  -6   4      192.12      161.96     32.95 o 
  12  -6   4       91.28       74.41     16.57 o 
  13  -6   4      157.00      123.55     19.50 o 
  14  -6   4       32.98       40.51     14.08 o 
 -17  -5   4      104.00       56.94     17.97 o 
 -16  -5   4       85.03       58.08     20.52 o 
 -15  -5   4      119.66       74.47     17.27 o 
 -14  -5   4      131.66      117.93     31.14 o 
 -13  -5   4      152.29      156.33     30.25 o 
 -12  -5   4      652.33      687.38     17.60 o 
 -11  -5   4      936.14      971.37     38.47 o 
 -10  -5   4     1382.76     1355.47     43.79 o 
  -9  -5   4      622.05      587.07     12.15 o 
  -8  -5   4      471.84      495.58     15.62 o 
  -7  -5   4      933.78      948.13     24.35 o 
  -6  -5   4     7170.93     7350.23    159.52 o 
  -5  -5   4      804.20      800.06     23.09 o 
  -4  -5   4     3285.96     3540.56     44.24 o 
  -3  -5   4      146.29      128.36     14.16 o 
  -2  -5   4     6215.11     6094.62     54.58 o 
  -1  -5   4       93.03       80.42     10.39 o 
   0  -5   4     6393.88     6198.34     61.57 o 
   1  -5   4     1107.54     1103.88     45.59 o 
   2  -5   4      679.84      709.94     19.41 o 
   3  -5   4      972.22      979.44     30.27 o 
   4  -5   4      382.35      356.57     14.65 o 
   5  -5   4      313.37      242.55     56.52 o 
   6  -5   4      373.50      364.65     19.71 o 
   7  -5   4      581.29      623.20     29.74 o 
   8  -5   4      664.34      707.79     43.90 o 
   9  -5   4       37.15       59.14     15.64 o 
  10  -5   4      369.40      367.50     54.77 o 
  11  -5   4       82.19       73.51     12.45 o 
  12  -5   4      132.42      142.72     24.54 o 
  13  -5   4       58.26       33.14     15.60 o 
  14  -5   4      137.20      128.01     41.35 o 
  15  -5   4      194.05      170.87     73.50 o 
 -17  -4   4       37.59       30.03     26.64 o 
 -16  -4   4       85.29       58.47     19.96 o 
 -15  -4   4       49.09       36.53     19.26 o 
 -14  -4   4     2238.59     2525.90    135.94 o 
 -13  -4   4      107.42       89.38     22.68 o 
 -12  -4   4      299.83      290.17     20.09 o 
 -11  -4   4      477.02      474.14     28.75 o 
 -10  -4   4     2639.61     2643.69     35.53 o 
  -9  -4   4      129.83      113.54     11.66 o 
  -8  -4   4      249.48      263.81     10.98 o 
  -7  -4   4      100.18       98.37     14.96 o 
  -6  -4   4     4413.00     4616.11     74.75 o 
  -5  -4   4      493.48      506.78     16.09 o 
  -4  -4   4     2512.10     2672.18     34.47 o 
  -3  -4   4     1434.01     1506.40     27.97 o 
  -2  -4   4     1938.40     2006.05     33.88 o 
  -1  -4   4     2356.17     2319.49     28.56 o 
   0  -4   4     3031.80     3202.47     30.89 o 
   1  -4   4     2658.00     2525.52     57.82 o 
   2  -4   4     2846.28     2910.14     21.75 o 
   3  -4   4      733.99      747.41     15.95 o 
   4  -4   4      621.84      601.86     37.67 o 
   5  -4   4      490.34      514.21     22.18 o 
   6  -4   4     2278.93     2234.24    105.00 o 
   7  -4   4      634.28      643.32     23.84 o 
   8  -4   4       18.27       41.44     12.56 o 
   9  -4   4      229.95      234.71     36.56 o 
  10  -4   4      910.23      932.35     27.16 o 
  11  -4   4      571.50      592.07     36.48 o 
  12  -4   4      270.53      286.90     52.41 o 
  13  -4   4      238.05      143.65     41.34 o 
  14  -4   4       15.08       63.31     27.26 o 
  15  -4   4       88.14       63.25     26.14 o 
 -18  -3   4       19.43       37.50     27.93 o 
 -17  -3   4       29.05       27.26     11.31 o 
 -16  -3   4      162.52      106.55     31.53 o 
 -15  -3   4      276.85      356.33     33.31 o 
 -14  -3   4      302.86      264.97     43.18 o 
 -13  -3   4      457.54      435.91     20.79 o 
 -12  -3   4      236.02      203.39     28.78 o 
 -11  -3   4      887.24      946.13     19.10 o 
 -10  -3   4     1512.07     1498.32     21.57 o 
  -9  -3   4      174.39      169.06      7.69 o 
  -8  -3   4        6.54        8.12      3.42 o 
  -7  -3   4     2570.12     2799.93     29.11 o 
  -6  -3   4     2393.51     2465.25     26.17 o 
  -5  -3   4      611.56      570.90     11.53 o 
  -4  -3   4      224.43      212.49      6.59 o 
  -3  -3   4     1075.87     1024.89     21.07 o 
  -2  -3   4    28935.77    27089.69    345.32 o 
  -1  -3   4     1739.07     1628.61     31.59 o 
   0  -3   4     9305.94     8934.41    272.32 o 
   1  -3   4     1170.92     1124.31     21.22 o 
   2  -3   4      915.22      962.15     21.02 o 
   3  -3   4     1207.64     1217.00     43.58 o 
   4  -3   4     1605.94     1552.14     33.13 o 
   5  -3   4      207.37      208.93      4.43 o 
   6  -3   4      567.67      552.22     12.03 o 
   7  -3   4      584.53      593.53     13.70 o 
   8  -3   4      695.72      734.84     13.71 o 
   9  -3   4       50.83       32.91     20.11 o 
  10  -3   4      636.61      615.98     33.88 o 
  11  -3   4       87.05       95.39     28.76 o 
  12  -3   4      468.93      512.91     71.23 o 
  13  -3   4       64.16       57.43     11.34 o 
  14  -3   4      185.01      147.48     44.47 o 
  15  -3   4       16.92       22.56     18.92 o 
 -17  -2   4       65.33       54.41     26.42 o 
 -16  -2   4      181.75      147.89     56.65 o 
 -15  -2   4       98.21       99.95     18.25 o 
 -14  -2   4     2283.97     2373.61     64.41 o 
 -13  -2   4      172.17      156.58     38.25 o 
 -12  -2   4       81.49      109.33     22.03 o 
 -11  -2   4      144.37      168.78     15.90 o 
 -10  -2   4      492.63      459.04     13.44 o 
  -9  -2   4      274.58      309.51      9.37 o 
  -8  -2   4     9759.19     9588.44     75.16 o 
  -7  -2   4     1413.23     1444.45     25.17 o 
  -6  -2   4     3915.32     3867.75     33.97 o 
  -5  -2   4     1483.42     1497.20     22.71 o 
  -4  -2   4     3484.64     3217.37     58.51 o 
  -3  -2   4     1343.52     1297.65     27.18 o 
  -2  -2   4     2447.70     2421.49     37.75 o 
  -1  -2   4      817.83      773.96     17.30 o 
   0  -2   4    15091.92    14113.50     93.80 o 
   1  -2   4     1360.67     1296.29     23.64 o 
   2  -2   4     2679.31     2695.24     47.24 o 
   3  -2   4      744.67      764.55     12.89 o 
   4  -2   4      136.70      160.89     39.60 o 
   5  -2   4       67.73       53.99     19.43 o 
   6  -2   4     1361.69     1300.37     56.48 o 
   7  -2   4      125.92       72.04     19.57 o 
   8  -2   4      349.21      313.57     11.02 o 
   9  -2   4      208.19      181.93     28.36 o 
  10  -2   4      106.26      135.18     53.79 o 
  11  -2   4      207.40      157.74     79.43 o 
  12  -2   4     1165.07      997.16     64.60 o 
  13  -2   4       96.94       59.33     41.53 o 
  14  -2   4       13.41       48.98     51.22 o 
  15  -2   4       23.20       17.30     43.44 o 
 -17  -1   4       17.31       20.82     12.87 o 
 -16  -1   4      271.60      223.74     70.64 o 
 -15  -1   4       62.98       69.80     19.26 o 
 -14  -1   4      247.90      207.45     58.83 o 
 -13  -1   4      259.19      197.43     38.49 o 
 -12  -1   4      525.92      529.62     27.20 o 
 -11  -1   4      301.24      293.12     17.05 o 
 -10  -1   4     1510.95     1562.23     49.75 o 
  -9  -1   4      209.42      215.54     11.90 o 
  -8  -1   4       15.97       26.48      4.27 o 
  -7  -1   4      687.77      691.58     15.45 o 
  -6  -1   4      563.15      592.34      9.65 o 
  -5  -1   4      319.13      316.79      6.31 o 
  -4  -1   4     6343.08     5800.44     56.23 o 
  -3  -1   4       91.29       89.19     10.85 o 
  -2  -1   4     7623.04     7351.23     86.11 o 
  -1  -1   4      515.61      473.01     10.76 o 
   0  -1   4     6515.99     5915.94     72.40 o 
   1  -1   4      917.69      914.36     20.82 o 
   2  -1   4     6398.37     6105.64     88.39 o 
   3  -1   4      374.71      373.14     15.46 o 
   4  -1   4     6584.08     6199.16     77.15 o 
   5  -1   4      163.04      184.42     43.73 o 
   6  -1   4     1327.43     1318.42     56.98 o 
   7  -1   4       98.84       75.99     19.99 o 
   8  -1   4      291.25      307.44     12.12 o 
   9  -1   4      141.91      144.74     28.44 o 
  10  -1   4      744.47      738.83     49.20 o 
  11  -1   4      232.85      179.46     62.69 o 
  12  -1   4     1006.77     1191.00     66.95 o 
  13  -1   4       79.77       82.34     32.19 o 
  14  -1   4      190.51       68.63     69.47 o 
  15  -1   4       68.38       80.38     66.72 o 
  16  -1   4       54.88       55.47     26.76 o 
 -16   0   4       99.12       96.67     32.24 o 
 -15   0   4        0.65       11.75     16.74 o 
 -14   0   4     2801.77     2981.22     70.75 o 
 -13   0   4      403.06      376.27     81.72 o 
 -12   0   4        5.29       -3.74     19.09 o 
 -11   0   4      216.45      205.22     43.54 o 
 -10   0   4      464.35      466.11     16.60 o 
  -9   0   4      598.40      612.34     19.35 o 
  -8   0   4    22325.11    21682.47    204.21 o 
  -7   0   4      837.20      868.67     16.10 o 
  -6   0   4     4557.52     4259.46     40.02 o 
  -5   0   4     2699.84     2589.66     36.60 o 
  -4   0   4     3986.72     3528.21     35.91 o 
  -3   0   4       91.98       84.53      6.94 o 
  -2   0   4      997.40      799.31     15.95 o 
  -1   0   4       72.02       73.94      9.87 o 
   1   0   4      345.93      371.56     12.58 o 
   2   0   4     4532.37     4313.91     71.12 o 
   3   0   4      219.66      212.84     16.39 o 
   4   0   4       14.18        7.32     18.18 o 
   5   0   4      258.62      215.96     51.44 o 
   6   0   4      687.93      679.44     35.43 o 
   7   0   4       18.50       22.50     32.69 o 
   8   0   4       64.87       64.15     39.18 o 
   9   0   4      467.56      474.00    137.42 o 
  10   0   4       34.43       45.34     42.88 o 
  11   0   4       16.98        7.00     27.26 o 
  12   0   4     1895.81     1905.59    122.98 o 
  13   0   4      155.72       75.12     72.82 o 
  14   0   4       59.51       50.10     32.07 o 
  15   0   4       69.11       69.75     58.94 o 
  16   0   4       16.58       72.94     45.17 o 
 -15   1   4       64.07       80.10     31.51 o 
 -14   1   4      245.62      195.69     63.31 o 
 -13   1   4      261.75      274.64     15.69 o 
 -12   1   4      544.84      481.67     43.83 o 
 -11   1   4      302.60      273.68     16.16 o 
 -10   1   4     1502.24     1559.97     34.76 o 
  -9   1   4      210.93      223.91     16.47 o 
  -8   1   4       15.01       20.58      5.64 o 
  -7   1   4      683.75      681.40     13.34 o 
  -6   1   4      537.76      556.94     12.98 o 
  -5   1   4      321.98      310.96      7.36 o 
  -4   1   4     6275.87     5548.77     47.53 o 
  -3   1   4       90.19       95.84      5.95 o 
  -2   1   4     7618.26     7259.80     59.00 o 
  -1   1   4      517.78      487.82     10.26 o 
   0   1   4     6516.50     5997.26     80.41 o 
   1   1   4      919.57      886.98     25.55 o 
   2   1   4     6366.39     5972.09     64.05 o 
   3   1   4      379.58      400.32     18.47 o 
   4   1   4     6660.41     6618.60    102.60 o 
   5   1   4      165.03      206.78     65.44 o 
   6   1   4     1358.20     1288.40     63.42 o 
   7   1   4       97.76       94.04     49.48 o 
   8   1   4      289.32      359.53    103.05 o 
   9   1   4      142.87      124.60     68.40 o 
  10   1   4      731.35      843.28     55.36 o 
  11   1   4      232.96      190.21     81.89 o 
  12   1   4     1005.45     1059.96    134.90 o 
  13   1   4       80.01       -5.49     41.03 o 
  14   1   4      185.77      131.38     89.11 o 
  15   1   4       66.65       37.73     56.09 o 
  16   1   4       57.54       62.75     43.66 o 
 -14   2   4     2303.76     2302.63     79.88 o 
 -13   2   4      173.18      144.51     28.02 o 
 -12   2   4       80.83       49.81     18.04 o 
 -11   2   4      143.78      120.11     18.14 o 
 -10   2   4      471.21      434.92     14.74 o 
  -9   2   4      276.33      307.18      9.45 o 
  -8   2   4     9760.37     9132.85    139.71 o 
  -7   2   4     1405.61     1435.14     20.34 o 
  -6   2   4     3878.30     3816.32     22.06 o 
  -5   2   4     1484.06     1468.75     24.13 o 
  -4   2   4     3548.20     3316.13     42.93 o 
  -3   2   4     1333.77     1262.04     24.40 o 
  -2   2   4     2409.17     2444.22     39.47 o 
  -1   2   4      813.50      767.68     21.09 o 
   0   2   4    15089.50    14128.96    120.92 o 
   1   2   4     1359.64     1313.53     24.53 o 
   2   2   4     2733.87     2644.74     61.76 o 
   3   2   4      754.63      720.40     18.04 o 
   4   2   4      148.97      143.15     36.69 o 
   5   2   4       69.14       46.75     14.35 o 
   6   2   4     1375.05     1246.42     64.82 o 
   7   2   4      125.93       93.14     34.20 o 
   8   2   4      349.60      347.11    122.59 o 
   9   2   4      208.31      196.08     61.63 o 
  10   2   4      103.98      116.54     49.59 o 
  11   2   4      210.37      226.42    100.98 o 
  12   2   4     1183.91     1204.21     80.33 o 
  13   2   4       99.93      105.29     66.11 o 
  14   2   4       13.89       50.21     58.05 o 
  15   2   4       23.83        8.40     42.60 o 
 -13   3   4      470.22      496.28     30.09 o 
 -12   3   4      254.53      232.73     32.13 o 
 -11   3   4      885.89      949.06     25.06 o 
 -10   3   4     1506.64     1481.45     37.32 o 
  -9   3   4      177.19      161.98      8.38 o 
  -8   3   4        6.73        4.38      2.69 o 
  -7   3   4     2577.07     2814.69     31.67 o 
  -6   3   4     2378.94     2440.18     28.19 o 
  -5   3   4      604.08      594.47     14.63 o 
  -4   3   4      238.20      218.20      7.57 o 
  -3   3   4     1063.47     1036.96     19.43 o 
  -2   3   4    28967.80    26794.85    241.43 o 
  -1   3   4     1731.58     1640.74     28.51 o 
   0   3   4     9310.13     8927.99    121.74 o 
   1   3   4     1171.35     1155.27     19.54 o 
   2   3   4      900.65      934.28     18.82 o 
   3   3   4     1194.68     1258.96     43.80 o 
   4   3   4     1573.14     1543.80     38.96 o 
   5   3   4      203.09      186.48     21.72 o 
   6   3   4      584.20      691.86     56.70 o 
   7   3   4      572.13      617.53    214.05 o 
   8   3   4      675.27      612.55    197.04 o 
   9   3   4       53.20       70.70     43.10 o 
  10   3   4      618.47      583.44    231.85 o 
  11   3   4       87.84      128.74     79.88 o 
  12   3   4      464.03      429.67    154.21 o 
  13   3   4       63.81       31.18     62.36 o 
  14   3   4      178.22      109.27     88.27 o 
  15   3   4       17.57       12.09     60.23 o 
 -13   4   4      113.00       86.71     28.55 o 
 -12   4   4      289.76      284.32     40.27 o 
 -11   4   4      476.11      447.64     24.31 o 
 -10   4   4     2579.08     2699.63     54.83 o 
  -9   4   4      124.17      118.04     12.56 o 
  -8   4   4      249.35      200.06     10.86 o 
  -7   4   4       98.49       98.63     33.31 o 
  -6   4   4     4465.87     4601.39    101.32 o 
  -5   4   4      505.34      518.16     13.17 o 
  -4   4   4     2610.23     2693.61     44.19 o 
  -3   4   4     1399.73     1383.74     25.05 o 
  -2   4   4     1857.35     1902.16     31.02 o 
  -1   4   4     2358.09     2287.58     20.84 o 
   0   4   4     3031.79     3191.53     76.94 o 
   1   4   4     2646.47     2652.32     27.02 o 
   2   4   4     2843.29     2884.15     37.27 o 
   3   4   4      743.00      800.41     32.12 o 
   4   4   4      594.18      620.40     23.30 o 
   5   4   4      507.13      462.98    141.73 o 
   6   4   4     2246.33     2375.17    130.98 o 
   7   4   4      638.24      630.85    166.19 o 
   8   4   4       20.79       -1.62     32.19 o 
   9   4   4      228.45      281.90    115.14 o 
  10   4   4      913.60      909.33     65.21 o 
  11   4   4      579.36      534.40    174.98 o 
  12   4   4      272.38      228.16     96.05 o 
  13   4   4      241.42      165.19     79.65 o 
  14   4   4       15.49       -4.09     47.80 o 
  15   4   4       86.73       90.29     51.78 o 
 -12   5   4      664.75      647.87     21.27 o 
 -11   5   4      918.57      965.31     49.48 o 
 -10   5   4     1385.98     1396.60     66.00 o 
  -9   5   4      604.20      613.33     17.13 o 
  -8   5   4      472.52      461.02     18.53 o 
  -7   5   4      928.27      978.52     36.50 o 
  -6   5   4     7172.11     7114.09    110.29 o 
  -5   5   4      824.51      855.65     37.25 o 
  -4   5   4     3339.31     3592.31     78.09 o 
  -3   5   4      141.95      112.29     29.50 o 
  -2   5   4     6246.97     6227.62    126.51 o 
  -1   5   4       97.14       83.77     11.75 o 
   0   5   4     6398.49     6322.59    192.79 o 
   1   5   4     1085.75     1102.52     30.16 o 
   2   5   4      657.20      662.64     16.89 o 
   3   5   4      954.28      997.50     27.01 o 
   4   5   4      380.98      341.03     30.70 o 
   5   5   4      322.83      365.69    101.04 o 
   6   5   4      367.67      388.14    133.73 o 
   7   5   4      588.51      553.66     57.10 o 
   8   5   4      634.20      606.50    189.87 o 
   9   5   4       33.74       59.73     34.26 o 
  10   5   4      360.48      369.11    149.51 o 
  11   5   4       79.22       81.78     68.01 o 
  12   5   4      132.85      114.97     56.03 o 
  13   5   4       62.95       52.95     59.05 o 
 -11   6   4      506.16      484.75     15.17 o 
 -10   6   4     1709.64     1735.48     51.44 o 
  -9   6   4     1035.58     1071.94     63.53 o 
  -8   6   4       19.17       16.46      8.23 o 
  -7   6   4      262.45      256.28     14.89 o 
  -6   6   4     1702.71     1784.64     43.76 o 
  -5   6   4     2024.88     2066.35     35.71 o 
  -4   6   4      814.15      779.80     29.28 o 
  -3   6   4     1337.93     1337.27     56.65 o 
  -2   6   4     1441.00     1602.37     39.80 o 
  -1   6   4     1321.42     1356.19     58.77 o 
   0   6   4       39.67       68.61     22.39 o 
   1   6   4     1229.96     1236.98     43.51 o 
   2   6   4       41.94       37.73      7.79 o 
   3   6   4      260.75      265.37     26.92 o 
   4   6   4      922.12      909.78     57.88 o 
   5   6   4      657.34      589.32    218.31 o 
   6   6   4      468.83      423.46    167.93 o 
   7   6   4      501.85      429.73    179.96 o 
   8   6   4      510.26      301.54    201.18 o 
   9   6   4      274.56      290.52     99.64 o 
  10   6   4      349.34      188.75     58.55 o 
  11   6   4      198.60      185.95     58.55 o 
  12   6   4       86.42      108.59     71.37 o 
 -10   7   4       75.19       68.51     20.43 o 
  -9   7   4      351.85      351.59     18.02 o 
  -8   7   4      369.24      346.66     25.86 o 
  -7   7   4      107.12       93.93     24.91 o 
  -6   7   4      850.35      869.81     18.81 o 
  -5   7   4      419.28      411.31     14.05 o 
   0   7   4     1587.50     1613.34     42.77 o 
   1   7   4      493.21      512.63     15.11 o 
   2   7   4      345.80      334.62     13.32 o 
   3   7   4      639.36      671.98     23.73 o 
   4   7   4     1046.93     1185.18     66.22 o 
   5   7   4      396.44      324.10     60.96 o 
   6   7   4      418.26      377.39     60.40 o 
   7   7   4      253.50      252.28     56.98 o 
   8   7   4      252.79      281.39     54.86 o 
   9   7   4      657.65      850.95     85.76 o 
 -10   8   4      269.51      234.37     25.19 o 
  -9   8   4      286.33      270.59     42.88 o 
  -8   8   4        8.07       11.36      6.16 o 
  -7   8   4      353.51      365.64     14.67 o 
  -6   8   4      278.29      288.16     13.77 o 
   1   8   4      297.42      266.95     21.05 o 
   2   8   4      265.60      300.93     25.69 o 
   3   8   4      503.66      479.27     17.35 o 
   4   8   4     1096.69     1099.70     31.18 o 
  -9   9   4      260.44      239.63     19.14 o 
  -8   9   4      643.50      763.62     24.74 o 
  -7   9   4      225.87      234.76     34.54 o 
  -6   9   4      149.80      166.81     13.88 o 
   2   9   4      511.72      554.22     24.07 o 
   3   9   4      740.98      716.27     20.77 o 
  -8  10   4       52.92       68.40     31.23 o 
  -7  10   4      191.46      210.47     12.82 o 
  -6  10   4      559.59      524.89     16.34 o 
  -7  11   4      179.64      217.19     35.32 o 
  -6  11   4        3.68        4.87      7.39 o 
  -6  12   4       76.69       57.32     19.26 o 
  -6 -15   5       72.22       66.48     23.68 o 
  -5 -15   5       71.61       54.46     19.34 o 
  -4 -15   5       45.19       27.05     11.87 o 
  -3 -15   5       84.48       71.47     17.09 o 
  -2 -15   5       51.23       37.80     14.69 o 
  -1 -15   5       85.93       49.38     19.99 o 
   0 -15   5      246.21      288.44     29.50 o 
   1 -15   5       55.05       33.49     10.01 o 
   2 -15   5        9.12       13.86      9.27 o 
   3 -15   5      106.08       83.56     25.15 o 
  -8 -14   5       76.71       89.71     29.93 o 
  -7 -14   5      233.90      183.09     50.00 o 
  -6 -14   5      106.64       81.36     19.24 o 
  -5 -14   5      134.74      113.06     25.79 o 
  -4 -14   5        4.66       12.94      9.87 o 
  -3 -14   5      176.06      157.16     35.69 o 
  -2 -14   5      133.56      133.21     26.15 o 
  -1 -14   5      179.51      150.62     28.38 o 
   0 -14   5       30.62       40.28     11.29 o 
   1 -14   5       72.50       55.49     10.08 o 
   2 -14   5      369.36      288.72     49.83 o 
   3 -14   5      344.80      374.60     32.71 o 
   4 -14   5        7.11       11.04     11.89 o 
   5 -14   5       92.65       79.85     24.96 o 
   6 -14   5       32.73       40.33     12.35 o 
 -10 -13   5       29.14       27.65     15.57 o 
  -9 -13   5       53.65       16.76     54.80 o 
  -8 -13   5      119.67      107.99     46.15 o 
  -7 -13   5        8.41       35.17     16.25 o 
  -6 -13   5       37.39       19.20      7.21 o 
  -5 -13   5      145.85      137.99     30.38 o 
  -4 -13   5        4.88       23.90      9.13 o 
  -3 -13   5       22.16       19.08      7.41 o 
  -2 -13   5       31.18       30.71      9.73 o 
  -1 -13   5      146.66      149.19     21.32 o 
   0 -13   5       50.45       47.97     11.41 o 
   1 -13   5       16.37       10.99      9.21 o 
   2 -13   5      264.96      258.66     38.04 o 
   3 -13   5       25.96       34.39      8.58 o 
   4 -13   5       52.33       49.50     12.86 o 
   5 -13   5       77.85       67.07     17.77 o 
   6 -13   5        5.19       -0.31      7.99 o 
   7 -13   5       42.02       10.77     19.36 o 
 -12 -12   5       10.99       19.93     15.75 o 
 -11 -12   5      160.12      181.73     57.98 o 
 -10 -12   5       17.70       13.52     11.81 o 
  -9 -12   5      277.12      283.08     55.15 o 
  -8 -12   5       59.93       62.62     20.22 o 
  -7 -12   5      294.99      237.93     19.13 o 
  -6 -12   5       12.99       15.09     11.31 o 
  -5 -12   5      223.92      204.44     42.77 o 
  -4 -12   5       15.98       21.56      6.53 o 
  -3 -12   5      616.24      702.29     25.01 o 
  -2 -12   5      102.98      105.08     16.03 o 
  -1 -12   5      362.31      348.35     44.33 o 
   0 -12   5      138.90      115.93     15.59 o 
   1 -12   5      373.14      441.99     31.75 o 
   2 -12   5      180.41      151.07     16.45 o 
   3 -12   5      754.25      802.38     21.90 o 
   4 -12   5      175.82      154.90     28.09 o 
   5 -12   5      133.76      117.10     15.27 o 
   6 -12   5      136.91      123.35     21.69 o 
   7 -12   5      142.36      162.19     29.59 o 
   8 -12   5       78.00       52.64     15.90 o 
   9 -12   5       87.96       90.76     21.06 o 
 -13 -11   5       45.09       27.88     16.48 o 
 -12 -11   5       50.94       50.24     17.00 o 
 -11 -11   5      124.98      104.21     35.19 o 
 -10 -11   5       74.52       65.41     24.55 o 
  -9 -11   5      403.00      475.01     20.02 o 
  -8 -11   5      120.49      130.83     23.49 o 
  -7 -11   5       94.56       81.41     15.40 o 
  -6 -11   5      118.85       99.12     24.49 o 
  -5 -11   5      698.73      790.44     26.79 o 
  -4 -11   5      792.49      833.79     20.74 o 
  -3 -11   5      121.89       92.80     18.91 o 
  -2 -11   5       62.39       36.21      8.43 o 
  -1 -11   5      103.95      100.67     12.50 o 
   0 -11   5      205.72      229.11     27.51 o 
   1 -11   5      112.77      124.31     17.35 o 
   2 -11   5       45.35       43.70      8.64 o 
   3 -11   5       33.10       47.00      9.77 o 
   4 -11   5      458.76      505.98     27.76 o 
   5 -11   5      198.03      232.16     26.62 o 
   6 -11   5      121.36      116.32     16.09 o 
   7 -11   5      123.90      111.15     23.67 o 
   8 -11   5      392.70      336.71     58.08 o 
   9 -11   5      140.02      160.15     28.10 o 
  10 -11   5      100.52       59.16     15.57 o 
 -14 -10   5       48.68       27.77     13.61 o 
 -13 -10   5      132.84       90.34     32.22 o 
 -12 -10   5       67.86      107.85     26.38 o 
 -11 -10   5      221.00      184.22     48.50 o 
 -10 -10   5       90.14       68.43     27.04 o 
  -9 -10   5      286.70      262.95     43.70 o 
  -8 -10   5      484.81      453.37     20.48 o 
  -7 -10   5      359.23      394.68     43.30 o 
  -6 -10   5       13.97        4.31      7.39 o 
  -5 -10   5      516.80      529.38     17.12 o 
  -4 -10   5      172.27      155.75     23.25 o 
  -3 -10   5      455.96      475.42     15.63 o 
  -2 -10   5      864.52      855.45     19.78 o 
  -1 -10   5      312.29      361.96     39.18 o 
   0 -10   5      329.32      338.13     38.47 o 
   1 -10   5      218.64      221.25     24.11 o 
   2 -10   5      696.87      709.24     20.91 o 
   3 -10   5      832.00      891.24     34.30 o 
   4 -10   5      216.17      206.02     25.39 o 
   5 -10   5      314.44      345.00     38.20 o 
   6 -10   5       80.39       87.92     16.06 o 
   7 -10   5      160.76      166.60     17.70 o 
   8 -10   5       13.99       16.74      8.79 o 
   9 -10   5      156.38       96.88     24.20 o 
  10 -10   5        6.08        6.70      9.74 o 
  11 -10   5      172.58      162.31     37.87 o 
 -15  -9   5       91.00       96.31     35.49 o 
 -14  -9   5      213.77      168.64     50.08 o 
 -13  -9   5       70.64       51.43     17.39 o 
 -12  -9   5      177.00      123.06     43.75 o 
 -11  -9   5      170.24      172.78     44.93 o 
 -10  -9   5      233.76      275.75     18.40 o 
  -9  -9   5      225.06      238.08     20.95 o 
  -8  -9   5       19.04       28.09     11.14 o 
  -7  -9   5      204.48      245.12     33.57 o 
  -6  -9   5      114.13      109.83     10.18 o 
  -5  -9   5     1026.57     1077.78     26.95 o 
  -4  -9   5      392.52      388.23     35.23 o 
  -3  -9   5       63.33       51.83      9.41 o 
  -2  -9   5      407.67      388.39     30.61 o 
  -1  -9   5      332.70      358.66     16.41 o 
   0  -9   5      224.97      238.49     26.92 o 
   1  -9   5      497.80      484.13     16.73 o 
   2  -9   5       28.43       14.21      8.92 o 
   3  -9   5       45.35       60.06     11.55 o 
   4  -9   5      443.18      442.83     28.60 o 
   5  -9   5      242.02      279.89     15.20 o 
   6  -9   5       55.18       47.60      9.65 o 
   7  -9   5      141.77      141.23     15.72 o 
   8  -9   5      180.59      166.69     21.02 o 
   9  -9   5      229.12      222.51     32.42 o 
  10  -9   5      207.77      157.37     29.50 o 
  11  -9   5      229.31      207.51     39.53 o 
  12  -9   5      124.02      127.75     29.77 o 
 -16  -8   5       12.61       13.88     22.67 o 
 -15  -8   5      114.26       63.76     42.04 o 
 -14  -8   5       43.82       18.58     32.38 o 
 -13  -8   5      545.02      540.39     32.76 o 
 -12  -8   5       60.22       54.06     22.53 o 
 -11  -8   5      351.56      374.33     17.37 o 
 -10  -8   5       35.49       41.07     20.18 o 
  -9  -8   5      236.87      260.96     33.52 o 
  -8  -8   5      839.54      807.49     39.91 o 
  -7  -8   5      825.63      846.55     23.39 o 
  -6  -8   5      142.73      153.43      6.05 o 
  -5  -8   5      701.54      740.19     17.06 o 
  -4  -8   5      567.63      673.32     23.76 o 
  -3  -8   5      389.56      389.94     14.64 o 
  -2  -8   5      381.09      395.30     24.71 o 
  -1  -8   5      160.48      164.15     21.28 o 
   0  -8   5      308.97      365.47     18.40 o 
   1  -8   5      134.09      144.49     17.40 o 
   2  -8   5      108.22      135.20     17.57 o 
   3  -8   5      887.57      945.30     24.06 o 
   4  -8   5       17.14       22.84     10.60 o 
   5  -8   5      428.63      446.29     45.89 o 
   6  -8   5      381.53      401.78     17.94 o 
   7  -8   5      501.61      493.29     36.01 o 
   8  -8   5       44.26       48.86      9.88 o 
   9  -8   5      281.94      281.98     38.89 o 
  10  -8   5       49.45       54.86     11.73 o 
  11  -8   5      139.71      140.43     26.52 o 
  12  -8   5       28.04       25.29     10.75 o 
  13  -8   5       93.38      104.62     26.58 o 
 -16  -7   5       85.76       48.14     31.57 o 
 -14  -7   5      158.72      136.69     39.44 o 
 -13  -7   5      118.07      126.57     36.47 o 
 -12  -7   5      164.96      160.54     40.61 o 
 -11  -7   5       81.29       96.98     15.59 o 
 -10  -7   5     2243.12     2370.08     72.39 o 
  -9  -7   5      308.45      309.82     25.67 o 
  -8  -7   5      189.87      191.74     36.84 o 
  -7  -7   5      384.68      407.93     19.65 o 
  -6  -7   5      483.02      454.62     13.84 o 
  -5  -7   5      168.14      178.33      8.72 o 
  -4  -7   5      377.55      392.24      9.69 o 
  -3  -7   5      754.69      800.77     17.10 o 
  -2  -7   5     1686.27     1789.65     25.32 o 
  -1  -7   5      370.44      416.19     16.92 o 
   0  -7   5      496.98      491.37     17.90 o 
   1  -7   5      898.85      884.84     28.12 o 
   2  -7   5     1378.83     1389.07     32.55 o 
   3  -7   5      372.30      374.01     14.47 o 
   4  -7   5       67.82       87.62     17.89 o 
   5  -7   5      214.74      240.07     36.26 o 
   6  -7   5      649.30      652.90     21.77 o 
   7  -7   5       38.13       44.76     12.54 o 
   8  -7   5       96.35       89.42     12.65 o 
   9  -7   5      190.08      160.97     26.05 o 
  10  -7   5      635.14      752.84     59.28 o 
  11  -7   5       81.93       78.93     21.69 o 
  12  -7   5      118.68       91.35     21.46 o 
  13  -7   5       76.05       87.68     26.66 o 
 -17  -6   5      413.64      431.60     57.63 o 
 -16  -6   5       67.28       64.99     19.52 o 
 -15  -6   5      247.51      233.24     45.30 o 
 -14  -6   5      108.39       67.93     21.76 o 
 -13  -6   5      894.01      978.71     48.94 o 
 -12  -6   5      112.91      120.99     18.73 o 
 -11  -6   5      181.06      169.49     25.26 o 
 -10  -6   5       15.61        1.99      9.20 o 
  -9  -6   5      982.51     1031.50     23.73 o 
  -8  -6   5       76.54       79.36     13.22 o 
  -7  -6   5      755.95      799.35     19.46 o 
  -6  -6   5      474.54      473.32     18.99 o 
  -5  -6   5     1202.32     1147.01     18.95 o 
  -4  -6   5      141.02      170.81      9.50 o 
  -3  -6   5     1778.66     1764.17     20.95 o 
  -2  -6   5      175.70      159.62     17.14 o 
  -1  -6   5      658.21      656.74     19.35 o 
   0  -6   5       82.48       75.34     13.26 o 
   1  -6   5     1257.91     1249.22     26.48 o 
   2  -6   5     1030.34     1045.35     25.50 o 
   3  -6   5     1367.56     1280.48     38.20 o 
   4  -6   5     2402.05     2541.00     58.68 o 
   5  -6   5      565.31      560.20     25.23 o 
   6  -6   5      800.68      897.76     49.71 o 
   7  -6   5      253.44      252.25     37.59 o 
   8  -6   5      295.05      261.38     42.14 o 
   9  -6   5      628.18      689.00     27.72 o 
  10  -6   5       69.84       60.09     12.54 o 
  11  -6   5       87.89       58.63     15.27 o 
  12  -6   5      110.25      116.87     29.71 o 
  13  -6   5      217.13      157.85     78.90 o 
  14  -6   5      150.53      183.65     33.83 o 
 -17  -5   5       36.05       38.26     20.80 o 
 -16  -5   5      369.55      319.51     81.66 o 
 -15  -5   5       59.63       58.55     25.91 o 
 -14  -5   5     1332.53     1369.57     56.07 o 
 -13  -5   5       40.99       17.65     14.08 o 
 -12  -5   5      104.45      100.81     20.24 o 
 -11  -5   5      725.86      769.45     18.30 o 
 -10  -5   5     5104.16     5234.56     52.50 o 
  -9  -5   5      908.37      891.50     15.33 o 
  -8  -5   5      870.70      835.27     23.55 o 
  -7  -5   5      141.48      145.86     14.58 o 
  -6  -5   5     1737.67     1719.22     26.66 o 
  -5  -5   5     1008.02      916.44     21.29 o 
  -4  -5   5     2303.49     2447.68     45.36 o 
  -3  -5   5      820.36      838.61     18.41 o 
  -2  -5   5     1004.54     1072.21     29.23 o 
  -1  -5   5      560.65      574.50     15.88 o 
   0  -5   5     4999.91     4857.13     77.84 o 
   1  -5   5      825.61      839.93     26.67 o 
   2  -5   5     4857.04     4895.18     65.59 o 
   3  -5   5      186.95      178.65     15.00 o 
   4  -5   5      594.26      569.19     14.81 o 
   5  -5   5      859.48      831.36     20.85 o 
   6  -5   5     1590.94     1672.38     72.80 o 
   7  -5   5      393.38      454.40     46.52 o 
   8  -5   5      232.04      273.13     37.34 o 
   9  -5   5       80.31       76.10     17.54 o 
  10  -5   5     1073.05     1110.56     39.11 o 
  11  -5   5       83.13       91.84     19.33 o 
  12  -5   5       12.09       25.02     10.76 o 
  13  -5   5       26.59       19.49     21.30 o 
  14  -5   5      152.46      136.58     54.35 o 
 -17  -4   5      111.73       69.07     18.46 o 
 -16  -4   5        3.43       38.76     15.62 o 
 -15  -4   5      311.20      254.80     73.72 o 
 -14  -4   5       65.70       80.97     16.16 o 
 -13  -4   5      143.12      117.88     18.95 o 
 -12  -4   5       33.26       60.12     13.05 o 
 -11  -4   5      603.40      649.71     10.98 o 
 -10  -4   5       25.94       21.27      5.08 o 
  -9  -4   5      117.63      107.22      8.45 o 
  -8  -4   5       82.67       85.66      8.25 o 
  -7  -4   5      640.40      591.68     10.71 o 
  -6  -4   5      458.34      501.62     12.18 o 
  -5  -4   5      447.69      471.74     18.62 o 
  -4  -4   5       43.14       34.78      5.75 o 
  -3  -4   5      690.52      648.62     11.64 o 
  -2  -4   5      410.13      359.01      9.01 o 
  -1  -4   5     1496.72     1497.78     25.69 o 
   0  -4   5      297.96      321.67     10.10 o 
   1  -4   5     1319.28     1321.12     38.26 o 
   2  -4   5     1656.15     1692.15     24.82 o 
   3  -4   5     1580.47     1606.89     34.32 o 
   4  -4   5     1297.74     1383.14     21.83 o 
   5  -4   5      845.16      827.85     29.37 o 
   6  -4   5      616.01      582.82     44.44 o 
   7  -4   5      524.76      512.06     22.22 o 
   8  -4   5      314.70      357.78     50.09 o 
   9  -4   5      151.10      141.76     23.87 o 
  10  -4   5      283.18      231.08     42.39 o 
  11  -4   5      518.08      502.24     33.37 o 
  12  -4   5      118.33      105.16     29.46 o 
  13  -4   5      247.34      232.47     37.43 o 
  14  -4   5      108.90      106.97     35.04 o 
  15  -4   5      109.38      117.27     50.60 o 
 -18  -3   5      240.37      192.17     94.38 o 
 -17  -3   5       37.24       62.53     19.79 o 
 -16  -3   5      389.62      466.71     52.20 o 
 -15  -3   5      193.58      187.81     42.01 o 
 -14  -3   5     1852.82     1964.94     46.70 o 
 -13  -3   5      267.67      244.28     25.33 o 
 -12  -3   5       75.14       59.70     16.48 o 
 -11  -3   5      474.40      511.10     10.14 o 
 -10  -3   5     2823.12     2752.57     50.24 o 
  -9  -3   5      137.93      136.62      7.85 o 
  -8  -3   5     1723.07     1703.25     19.53 o 
  -7  -3   5     1176.70     1230.01     33.78 o 
  -6  -3   5     1284.10     1104.15     22.39 o 
  -5  -3   5      717.34      681.37     16.56 o 
  -4  -3   5      565.13      596.79      9.60 o 
  -3  -3   5     1366.64     1352.13     32.56 o 
  -2  -3   5     3088.07     3111.10     38.70 o 
  -1  -3   5      617.61      622.53     15.68 o 
   0  -3   5     3779.59     3811.21     28.89 o 
   1  -3   5      409.79      393.30     14.03 o 
   2  -3   5     2584.77     2630.07     44.41 o 
   3  -3   5      379.85      394.14     10.32 o 
   4  -3   5      692.56      700.51     16.97 o 
   5  -3   5      280.13      281.90      8.60 o 
   6  -3   5     3110.81     3278.88     53.24 o 
   7  -3   5      305.73      297.70     11.30 o 
   8  -3   5      289.71      278.28     19.49 o 
   9  -3   5      282.95      285.12     53.63 o 
  10  -3   5      779.19      806.76     36.94 o 
  11  -3   5      385.85      375.76     63.12 o 
  12  -3   5      201.77      241.00     59.75 o 
  13  -3   5       65.70       77.94     17.45 o 
  14  -3   5      454.47      388.46     94.86 o 
  15  -3   5       54.33       69.47     37.73 o 
 -17  -2   5       29.77       27.88     14.22 o 
 -16  -2   5      270.51      258.22     98.35 o 
 -15  -2   5       91.90       53.55     13.15 o 
 -14  -2   5       21.27       16.94     28.24 o 
 -13  -2   5      347.41      355.66     26.93 o 
 -12  -2   5      871.20      956.38     34.18 o 
 -11  -2   5      444.42      461.44     17.11 o 
 -10  -2   5       77.56       64.72     10.70 o 
  -9  -2   5      251.48      269.63     13.83 o 
  -8  -2   5      628.36      589.14     13.06 o 
  -7  -2   5      441.85      425.61     12.21 o 
  -6  -2   5       79.26       70.06      5.95 o 
  -5  -2   5      705.80      704.14     16.94 o 
  -4  -2   5     1865.88     2003.78     31.24 o 
  -3  -2   5      712.30      718.26     14.41 o 
  -2  -2   5     2267.43     2246.62     39.29 o 
  -1  -2   5      771.86      763.29     26.23 o 
   0  -2   5     6453.77     6108.10     38.49 o 
   1  -2   5      333.51      349.59      9.77 o 
   2  -2   5      616.00      542.63     10.20 o 
   3  -2   5      214.10      229.29     23.34 o 
   4  -2   5     1031.38     1014.81     38.01 o 
   5  -2   5      159.82      172.24     32.79 o 
   6  -2   5      361.03      327.89     28.31 o 
   7  -2   5      955.33      943.50     19.95 o 
   8  -2   5     1493.43     1483.93     56.55 o 
   9  -2   5      111.26      100.98     33.70 o 
  10  -2   5      223.13      219.48     70.31 o 
  11  -2   5      274.94      282.85     89.23 o 
  12  -2   5      106.94       71.71     48.03 o 
  13  -2   5       50.87       58.10     43.89 o 
  14  -2   5       94.50       67.90     51.89 o 
  15  -2   5       70.75       39.24     36.22 o 
 -17  -1   5       44.17       16.12     16.34 o 
 -16  -1   5      477.89      479.88     24.18 o 
 -15  -1   5      102.93       94.94     30.23 o 
 -14  -1   5     1982.04     2185.25     61.91 o 
 -13  -1   5      263.57      238.37     27.44 o 
 -12  -1   5      199.25      166.92     25.18 o 
 -11  -1   5      308.24      321.11     17.64 o 
 -10  -1   5      210.41      205.22     11.82 o 
  -9  -1   5      264.28      282.34     13.05 o 
  -8  -1   5     2308.76     2241.28     27.42 o 
  -7  -1   5      351.30      344.11      9.13 o 
  -6  -1   5     1075.43      920.48     15.15 o 
  -5  -1   5      126.89      112.06     11.76 o 
  -4  -1   5      282.44      279.28      9.40 o 
  -3  -1   5      164.14      175.69      8.11 o 
  -2  -1   5     2904.73     2883.11     21.98 o 
  -1  -1   5      520.68      539.55     13.42 o 
   0  -1   5     8793.97     7701.01     51.75 o 
   1  -1   5      749.26      736.44     29.64 o 
   2  -1   5     1107.95     1055.56     15.01 o 
   3  -1   5      172.92      174.80     28.56 o 
   4  -1   5       87.07       74.76     21.91 o 
   5  -1   5      171.16      235.04     65.21 o 
   6  -1   5     6261.78     6454.53    159.70 o 
   7  -1   5      141.99      175.09     50.04 o 
   8  -1   5     1187.27     1110.37     30.88 o 
   9  -1   5       49.34       40.81     23.96 o 
  10  -1   5       81.03       36.27     23.40 o 
  11  -1   5       94.37       83.40     52.39 o 
  12  -1   5      595.48      621.84     53.96 o 
  13  -1   5       52.52       80.72     75.79 o 
  14  -1   5      499.65      434.93    120.91 o 
  15  -1   5       49.78       21.77     40.53 o 
 -16   0   5      304.08      324.38     39.63 o 
 -15   0   5        4.24        2.24      7.72 o 
 -14   0   5       21.02        8.95     10.78 o 
 -13   0   5      105.72       95.71     33.05 o 
 -12   0   5     1354.29     1339.84     28.73 o 
 -11   0   5       31.04       25.73      8.12 o 
 -10   0   5        0.42       -4.41      4.81 o 
  -9   0   5     1159.43     1215.90     22.21 o 
  -8   0   5      564.86      562.68     11.95 o 
  -7   0   5      923.93      920.83     17.48 o 
  -6   0   5     1085.42     1177.92     18.23 o 
  -5   0   5      600.59      593.97     11.68 o 
  -4   0   5     6869.33     6627.69     86.29 o 
  -3   0   5      271.14      268.56      6.15 o 
  -2   0   5       52.32       70.22     12.17 o 
  -1   0   5      697.54      667.88     15.95 o 
   0   0   5        1.95        6.43      4.89 o 
   1   0   5       77.45       71.78     16.82 o 
   2   0   5       49.27       53.32     14.98 o 
   3   0   5      280.88      284.70     12.32 o 
   4   0   5     5846.86     6148.06     95.16 o 
   5   0   5      266.05      231.68     56.54 o 
   6   0   5        7.00       33.03     22.89 o 
   7   0   5      138.50      161.99     56.82 o 
   8   0   5     1667.61     1751.54     70.64 o 
   9   0   5      553.75      544.81    149.51 o 
  10   0   5      381.93      458.61     84.36 o 
  11   0   5      271.67      331.77     74.84 o 
  12   0   5       26.93       48.25     19.20 o 
  13   0   5       85.84      106.91     59.05 o 
  14   0   5       60.95        6.33     28.66 o 
  15   0   5        0.04      -10.75     20.94 o 
 -15   1   5      103.61       58.61     23.12 o 
 -14   1   5     1980.03     2025.12     42.18 o 
 -13   1   5      262.99      265.68     35.68 o 
 -12   1   5      180.51      179.33     36.37 o 
 -11   1   5      308.93      279.69     11.95 o 
 -10   1   5      210.21      227.16     16.85 o 
  -9   1   5      261.82      281.01     14.37 o 
  -8   1   5     2275.06     2158.58     28.62 o 
  -7   1   5      350.27      345.81      9.56 o 
  -6   1   5     1099.00      930.69     18.24 o 
  -5   1   5      126.23      117.08      8.04 o 
  -4   1   5      270.26      258.26      6.54 o 
  -3   1   5      163.70      157.51      5.95 o 
  -2   1   5     2834.12     2931.28     43.01 o 
  -1   1   5      519.18      541.26     14.37 o 
   0   1   5     8791.17     7827.62     81.66 o 
   1   1   5      752.33      747.98     19.80 o 
   2   1   5     1143.98     1072.79     27.67 o 
   3   1   5      169.09      185.80     26.96 o 
   4   1   5       90.50       49.09     23.34 o 
   5   1   5      175.16      229.95     63.53 o 
   6   1   5     6279.01     6119.35    152.25 o 
   7   1   5      142.40       70.47     33.14 o 
   8   1   5     1191.42     1177.12     64.54 o 
   9   1   5       48.65       34.76     22.84 o 
  10   1   5       80.27       58.38     40.19 o 
  11   1   5       90.93       67.23     57.04 o 
  12   1   5      590.58      525.84    210.75 o 
  13   1   5       51.88       13.15     35.54 o 
  14   1   5      503.36      421.00    187.80 o 
  15   1   5       49.38       22.22     30.67 o 
 -14   2   5       22.59       12.12      8.56 o 
 -13   2   5      343.07      317.58     27.81 o 
 -12   2   5      837.32      874.45     19.88 o 
 -11   2   5      439.46      453.81     16.75 o 
 -10   2   5       77.73       74.16     12.23 o 
  -9   2   5      252.16      280.89     13.14 o 
  -8   2   5      640.12      632.46     17.32 o 
  -7   2   5      446.25      435.83     10.97 o 
  -6   2   5       71.89       77.42      6.25 o 
  -5   2   5      717.19      730.02     12.11 o 
  -4   2   5     1876.36     2005.62     33.26 o 
  -3   2   5      716.17      708.65     20.72 o 
  -2   2   5     2260.39     2202.47     44.38 o 
  -1   2   5      774.47      747.29     15.65 o 
   0   2   5     6455.33     6136.79     39.12 o 
   1   2   5      334.62      356.38     15.39 o 
   2   2   5      597.67      565.84     28.95 o 
   3   2   5      220.57      238.15     27.74 o 
   4   2   5     1043.17      970.23     59.00 o 
   5   2   5      163.27      174.87     63.70 o 
   6   2   5      355.73      399.67    109.15 o 
   7   2   5      954.31      968.83     58.16 o 
   8   2   5     1506.85     1475.92     82.62 o 
   9   2   5      109.99       70.03     51.78 o 
  10   2   5      226.07      294.99     64.43 o 
  11   2   5      274.74      226.98     91.80 o 
  12   2   5       89.73      134.57     59.00 o 
  13   2   5       50.28        0.78     57.94 o 
  14   2   5       90.40       94.43     56.03 o 
  15   2   5       73.12       71.59     55.53 o 
 -14   3   5     1858.32     2012.00     70.36 o 
 -13   3   5      265.33      247.67     30.68 o 
 -12   3   5       79.88       64.74     13.24 o 
 -11   3   5      471.87      541.63     31.93 o 
 -10   3   5     2822.55     2877.67     46.25 o 
  -9   3   5      133.81      120.20     11.91 o 
  -8   3   5     1693.43     1653.33     22.87 o 
  -7   3   5     1180.00     1208.90     26.43 o 
  -6   3   5     1324.79     1156.98     35.78 o 
  -5   3   5      712.60      676.36     10.74 o 
  -4   3   5      548.16      564.41     11.29 o 
  -3   3   5     1374.21     1323.36     19.72 o 
  -2   3   5     3167.62     3170.87     49.26 o 
  -1   3   5      616.83      603.39     21.10 o 
   0   3   5     3774.22     3803.62     66.85 o 
   1   3   5      415.03      422.74     10.38 o 
   2   3   5     2636.00     2602.17     22.63 o 
   3   3   5      378.07      386.96     19.38 o 
   4   3   5      686.53      760.94    217.91 o 
   5   3   5      281.26      218.92     58.05 o 
   6   3   5     3100.39     3162.14    127.46 o 
   7   3   5      307.29      336.30     94.49 o 
   8   3   5      299.22      327.01     81.89 o 
   9   3   5      281.71      249.21     97.12 o 
  10   3   5      762.50      660.24    233.25 o 
  11   3   5      383.91      343.41    143.02 o 
  12   3   5      206.83      226.65     58.38 o 
  13   3   5       62.27       -2.74     51.55 o 
  14   3   5      455.07      363.28    139.44 o 
  15   3   5       54.58       63.25     74.11 o 
 -14   4   5       61.35       51.78     22.50 o 
 -13   4   5      142.90      144.53     44.95 o 
 -12   4   5       35.20       34.35     11.87 o 
 -11   4   5      596.60      627.16     10.55 o 
 -10   4   5       25.91       21.95      3.92 o 
  -9   4   5      124.98      119.28     31.57 o 
  -8   4   5       74.93      112.51     29.16 o 
  -7   4   5      642.41      629.51     19.76 o 
  -6   4   5      484.17      530.77     17.27 o 
  -5   4   5      439.15      433.20     23.23 o 
  -4   4   5       37.23       29.29      6.15 o 
  -3   4   5      668.17      676.37     12.22 o 
  -2   4   5      394.03      364.07     10.15 o 
  -1   4   5     1507.65     1480.16     25.67 o 
   0   4   5      296.97      312.67     11.03 o 
   1   4   5     1310.90     1337.95     26.22 o 
   2   4   5     1589.83     1659.41     27.33 o 
   3   4   5     1615.70     1579.81    127.68 o 
   4   4   5     1280.25     1269.82    150.30 o 
   5   4   5      852.92      875.69     60.29 o 
   6   4   5      599.62      643.50    151.97 o 
   7   4   5      536.00      490.91    146.43 o 
   8   4   5      322.89      281.67    108.54 o 
   9   4   5      149.87      123.82     61.13 o 
  10   4   5      286.16      305.68     70.81 o 
  11   4   5      522.48      400.51    146.49 o 
  12   4   5      125.20      188.47     71.82 o 
  13   4   5      239.56      185.73    107.98 o 
  14   4   5      104.35       31.85     45.62 o 
  15   4   5      110.66       92.98     53.57 o 
 -13   5   5       41.33       22.73     13.77 o 
 -12   5   5      109.99      100.76     22.56 o 
 -11   5   5      711.99      792.96     43.94 o 
 -10   5   5     5105.34     5320.18     77.53 o 
  -9   5   5      928.07      933.85     32.02 o 
  -8   5   5      892.11      860.35     20.38 o 
  -7   5   5      140.73      155.78     27.20 o 
  -6   5   5     1763.69     1788.04     42.68 o 
  -5   5   5     1004.71      965.41     46.40 o 
  -4   5   5     2224.11     2323.97    114.83 o 
  -3   5   5      830.53      837.95     28.22 o 
  -2   5   5      962.57     1022.60     27.42 o 
  -1   5   5      568.54      573.79     36.35 o 
   0   5   5     5001.01     5052.49     82.09 o 
   1   5   5      834.62      831.26     30.84 o 
   2   5   5     4898.13     5245.32    108.76 o 
   3   5   5      189.15      181.29     18.58 o 
   4   5   5      586.99      709.05    202.24 o 
   5   5   5      837.20      687.39     56.98 o 
   6   5   5     1588.12     1563.58     73.94 o 
   7   5   5      389.37      391.27    104.00 o 
   8   5   5      250.82      123.99     80.94 o 
   9   5   5       81.88       -1.74     40.81 o 
  10   5   5     1070.43     1074.18     73.22 o 
  11   5   5       80.87       67.00     79.60 o 
  12   5   5       11.96      107.31     61.57 o 
  13   5   5       26.02       59.78     59.73 o 
  14   5   5      150.74      133.50     60.06 o 
 -12   6   5      123.16      103.11     26.87 o 
 -11   6   5      177.74      177.11     56.20 o 
 -10   6   5       15.62        9.35      7.44 o 
  -9   6   5      984.42      945.04     33.92 o 
  -8   6   5       86.49       74.06     14.61 o 
  -7   6   5      753.04      784.53     11.10 o 
  -6   6   5      492.07      509.53     16.09 o 
  -5   6   5     1195.39     1148.04     29.64 o 
  -4   6   5      146.69      151.75      8.40 o 
  -3   6   5     1740.44     1720.70     42.99 o 
  -2   6   5      185.74      141.23     39.02 o 
  -1   6   5      676.48      692.92     39.67 o 
   0   6   5       81.87       61.00     22.00 o 
   1   6   5     1238.01     1239.44     62.58 o 
   2   6   5     1004.95     1014.56     67.31 o 
   3   6   5     1371.82     1414.95     47.16 o 
   4   6   5     2372.01     2400.42    109.94 o 
   5   6   5      566.61      611.31    188.86 o 
   6   6   5      783.30      744.98    241.26 o 
   7   6   5      248.03      313.80    101.32 o 
   8   6   5      307.01      245.23    140.28 o 
   9   6   5      619.68      484.30    224.74 o 
  10   6   5       72.17       93.82     73.38 o 
  11   6   5       91.59      180.97     55.86 o 
  12   6   5      111.62       37.73     70.14 o 
  13   6   5      210.36      150.63     68.68 o 
 -11   7   5       76.71       73.38     18.53 o 
 -10   7   5     2243.69     2349.14    123.43 o 
  -9   7   5      313.05      336.08     24.41 o 
  -8   7   5      193.01      177.33     38.12 o 
  -7   7   5      389.14      374.24     13.41 o 
  -6   7   5      482.47      472.36     15.53 o 
  -5   7   5      166.52      170.58     31.35 o 
   0   7   5      497.20      462.66     17.50 o 
   1   7   5      903.17      844.87     59.22 o 
   2   7   5     1389.38     1391.30     40.48 o 
   3   7   5      376.92      399.66     28.66 o 
   4   7   5       72.75       90.74     44.67 o 
   5   7   5      207.59      196.53     96.28 o 
   6   7   5      660.36      586.29    159.25 o 
   7   7   5       36.56       67.84     39.46 o 
   8   7   5      102.72      122.53     52.62 o 
   9   7   5      191.33      128.80     55.81 o 
  10   7   5      632.98      523.49     67.73 o 
  11   7   5       84.86      -36.38     54.02 o 
 -10   8   5       35.69       61.35     15.84 o 
  -9   8   5      238.54      311.11     21.10 o 
  -8   8   5      839.64      802.92     22.56 o 
  -7   8   5      839.09      856.43     38.01 o 
  -6   8   5      140.00      128.41     38.96 o 
   1   8   5      124.45      100.25     28.32 o 
   2   8   5      103.80       97.40     27.54 o 
   3   8   5      884.97      900.71     26.14 o 
   4   8   5       15.84       19.82     32.52 o 
   5   8   5      428.90      464.32     58.94 o 
   6   8   5      376.30      351.25     63.31 o 
   7   8   5      488.26      419.48     61.13 o 
   8   8   5       46.59       -5.37     49.20 o 
  -9   9   5      225.39      145.65     50.99 o 
  -8   9   5       18.26       32.86     16.79 o 
  -7   9   5      203.28      187.18     12.26 o 
  -6   9   5      116.61      106.41     30.95 o 
   2   9   5       31.66       18.64      8.34 o 
   3   9   5       45.92       34.48      9.85 o 
  -8  10   5      484.35      389.82     14.27 o 
  -7  10   5      358.90      404.37     15.06 o 
  -6  10   5       13.14        7.22      7.95 o 
  -7  11   5       92.12       58.22     21.94 o 
  -6  11   5      118.68       88.05     32.30 o 
  -6  12   5       13.28       20.82     13.04 o 
  -5 -15   6       31.87       38.31     12.29 o 
  -4 -15   6      153.65      101.88     34.19 o 
  -3 -15   6      164.15      112.52     30.30 o 
  -2 -15   6       58.47       43.18     25.81 o 
  -1 -15   6       39.89       46.69     14.42 o 
   0 -15   6       66.47       53.03     16.45 o 
   1 -15   6       46.71       32.84      8.00 o 
   2 -15   6      152.07       94.99     30.40 o 
  -8 -14   6       96.01       60.50     29.03 o 
  -7 -14   6      133.93      110.14     34.49 o 
  -6 -14   6       49.89       38.61     14.54 o 
  -5 -14   6       55.78       46.31     18.53 o 
  -4 -14   6       22.14       29.51     13.33 o 
  -3 -14   6       18.61       19.51      7.51 o 
  -2 -14   6       23.11       18.30     11.69 o 
  -1 -14   6       55.28       57.31     11.04 o 
   0 -14   6        4.86       -1.77      9.43 o 
   1 -14   6       73.84       65.58     14.43 o 
   2 -14   6       21.47       19.57      8.91 o 
   3 -14   6       82.63       68.40     16.53 o 
   4 -14   6      113.63       87.01     25.00 o 
   5 -14   6       70.57       63.04     16.98 o 
 -10 -13   6       13.02      -10.39     24.52 o 
  -9 -13   6       89.48      103.09     43.75 o 
  -8 -13   6       48.08       25.42     15.07 o 
  -7 -13   6      128.10      112.18     19.80 o 
  -6 -13   6       23.63       23.97     13.63 o 
  -5 -13   6       68.73       41.94     11.89 o 
  -4 -13   6       62.35       60.63     13.22 o 
  -3 -13   6      228.94      258.36     35.55 o 
  -2 -13   6      114.36      115.03     16.05 o 
  -1 -13   6       31.42       35.72     12.33 o 
   0 -13   6        5.42       22.55      9.34 o 
   1 -13   6       37.50       35.57     14.20 o 
   2 -13   6       72.23       72.34     13.93 o 
   3 -13   6      177.55      141.74     26.93 o 
   4 -13   6      496.62      558.81     37.00 o 
   5 -13   6       21.74       46.08     15.86 o 
   6 -13   6      140.30      117.10     23.17 o 
   7 -13   6      140.40      128.19     45.52 o 
 -12 -12   6       21.70       12.39     18.37 o 
 -11 -12   6      143.57      167.68     57.96 o 
 -10 -12   6       10.53        7.72     19.28 o 
  -9 -12   6      150.74       91.03     39.25 o 
  -8 -12   6      118.86      111.54     24.96 o 
  -7 -12   6      260.25      228.79     40.10 o 
  -6 -12   6       87.06      100.06     16.85 o 
  -5 -12   6      163.88      182.58     35.26 o 
  -4 -12   6       19.48       17.52      7.55 o 
  -3 -12   6      310.19      300.72     17.35 o 
  -2 -12   6      322.02      327.15     41.37 o 
  -1 -12   6      597.56      654.24     25.56 o 
   0 -12   6       32.34       40.28      9.86 o 
   1 -12   6      143.55      137.36     21.17 o 
   2 -12   6      193.38      151.83     18.85 o 
   3 -12   6      291.23      266.40     40.56 o 
   4 -12   6       23.77       33.98     12.43 o 
   5 -12   6       53.94       51.22     10.67 o 
   6 -12   6      237.97      245.54     42.83 o 
   7 -12   6       42.77       32.12     11.90 o 
   8 -12   6       36.66       32.14     12.26 o 
 -13 -11   6      178.85      155.38     54.38 o 
 -12 -11   6        1.38       12.12      9.90 o 
 -11 -11   6      134.92      111.97     42.20 o 
 -10 -11   6      133.30      131.47     37.33 o 
  -9 -11   6      401.59      361.27     72.74 o 
  -8 -11   6       13.25       22.42      8.01 o 
  -7 -11   6      297.24      220.93     40.64 o 
  -6 -11   6      149.80      139.22     23.14 o 
  -5 -11   6      210.42      191.50     27.37 o 
  -4 -11   6       27.18       22.34     10.61 o 
  -3 -11   6      418.50      462.27     28.74 o 
  -2 -11   6      433.50      369.64     32.41 o 
  -1 -11   6      149.74      148.51     19.40 o 
   0 -11   6      204.17      211.52     22.44 o 
   1 -11   6      186.99      216.83     21.92 o 
   2 -11   6       65.70       63.63     11.05 o 
   3 -11   6      467.81      512.37     16.36 o 
   4 -11   6      110.90      110.16     14.54 o 
   5 -11   6      235.56      249.62     38.50 o 
   6 -11   6       75.20       73.99     15.55 o 
   7 -11   6      167.70      129.26     44.10 o 
   8 -11   6       90.88       77.73     19.15 o 
   9 -11   6      223.88      176.99     45.90 o 
  10 -11   6       50.35       41.20     14.38 o 
 -14 -10   6       21.58       20.75     28.72 o 
 -13 -10   6       87.34       69.17     22.07 o 
 -12 -10   6      112.40       87.17     26.48 o 
 -11 -10   6      136.78      106.31     33.74 o 
 -10 -10   6       24.89       24.02     14.86 o 
  -9 -10   6      178.02      142.48     24.56 o 
  -8 -10   6       41.29       43.14     10.28 o 
  -7 -10   6      470.10      428.52     18.21 o 
  -6 -10   6       17.43        8.49      3.62 o 
  -5 -10   6      252.01      240.94     15.65 o 
  -4 -10   6     1198.78     1214.03     37.64 o 
  -3 -10   6      140.40      136.82     19.17 o 
  -2 -10   6      422.39      397.27     16.77 o 
  -1 -10   6      378.48      368.20     24.94 o 
   0 -10   6      463.12      442.82     50.22 o 
   1 -10   6      251.69      215.00     29.69 o 
   2 -10   6       51.56       39.85      9.42 o 
   3 -10   6      253.89      297.87     18.94 o 
   4 -10   6      480.08      447.68     19.52 o 
   5 -10   6      172.52      206.62     22.69 o 
   6 -10   6       56.94       37.19     17.48 o 
   7 -10   6       15.85       14.33     13.25 o 
   8 -10   6      182.50      157.57     26.41 o 
   9 -10   6      245.99      216.22     43.53 o 
  10 -10   6       49.36       48.46     17.11 o 
  11 -10   6       75.89       72.44     20.88 o 
 -15  -9   6       98.84       72.06     22.57 o 
 -14  -9   6      218.27      202.60     42.09 o 
 -13  -9   6      280.24      245.32     61.87 o 
 -12  -9   6       11.20       31.09     17.38 o 
 -11  -9   6      163.62      134.53     33.46 o 
 -10  -9   6       70.71       59.52     12.47 o 
  -9  -9   6      628.42      734.00     64.33 o 
  -8  -9   6      250.78      252.60     35.66 o 
  -7  -9   6      555.26      565.50     21.62 o 
  -6  -9   6      183.60      223.86     14.58 o 
  -5  -9   6      224.94      209.04     16.23 o 
  -4  -9   6      418.50      390.49     11.11 o 
  -3  -9   6     1080.87     1113.92     34.73 o 
  -2  -9   6      522.65      515.88     21.02 o 
  -1  -9   6      301.63      275.69     28.00 o 
   0  -9   6       53.20       70.55     13.84 o 
   1  -9   6      718.22      759.01     38.31 o 
   2  -9   6      633.77      702.73     23.84 o 
   3  -9   6      366.28      424.26     26.86 o 
   4  -9   6       72.90       64.03     10.22 o 
   5  -9   6      653.41      679.62     23.66 o 
   6  -9   6      162.68      188.21     20.40 o 
   7  -9   6      480.83      570.90     36.02 o 
   8  -9   6       25.72       40.64     11.81 o 
   9  -9   6       89.50       60.19     11.33 o 
  10  -9   6       85.51       47.66     23.48 o 
  11  -9   6      354.45      308.30     63.59 o 
  12  -9   6      183.79      180.28     40.55 o 
 -16  -8   6       72.73       93.37     25.19 o 
 -15  -8   6      166.89      231.20     87.49 o 
 -14  -8   6      135.96      134.78     30.66 o 
 -13  -8   6      186.28      115.78     35.91 o 
 -12  -8   6       18.43       33.13     15.81 o 
 -11  -8   6      180.17      202.67     37.68 o 
 -10  -8   6      277.98      253.19     17.64 o 
  -9  -8   6      667.93      673.79     16.66 o 
  -8  -8   6      292.43      311.96     14.99 o 
  -7  -8   6      802.46      814.79     24.17 o 
  -6  -8   6       73.01       61.91      6.40 o 
  -5  -8   6      391.95      398.27     10.61 o 
  -4  -8   6     2021.52     2120.91     30.31 o 
  -3  -8   6      135.96      139.23     17.62 o 
  -2  -8   6      262.01      269.56     20.94 o 
  -1  -8   6      120.87       91.67     12.23 o 
   0  -8   6       79.74      114.11     14.44 o 
   1  -8   6      110.34      121.25     18.86 o 
   2  -8   6      302.88      352.93     16.36 o 
   3  -8   6      327.22      329.95     33.20 o 
   4  -8   6      833.83      851.11     20.82 o 
   5  -8   6      275.88      297.91     37.63 o 
   6  -8   6      245.52      245.74     33.24 o 
   7  -8   6       64.11       60.91     12.11 o 
   8  -8   6      103.60       76.53     23.34 o 
   9  -8   6      110.97      104.14     24.57 o 
  10  -8   6      113.96       97.79     22.51 o 
  11  -8   6       42.77       61.78     15.45 o 
  12  -8   6       76.36       89.25     32.60 o 
 -16  -7   6        2.28       19.07     16.07 o 
 -15  -7   6       67.69       63.43     16.86 o 
 -14  -7   6      472.38      497.38     29.21 o 
 -13  -7   6      236.94      223.30     43.37 o 
 -12  -7   6       42.75       23.13     13.73 o 
 -11  -7   6      120.36      130.80     15.39 o 
 -10  -7   6       65.92       78.76     14.54 o 
  -9  -7   6     1094.26     1093.56     23.53 o 
  -8  -7   6      131.33      125.45     18.66 o 
  -7  -7   6      341.96      328.85     19.78 o 
  -6  -7   6      213.93      224.10     28.91 o 
  -5  -7   6      147.94      146.59     11.94 o 
  -4  -7   6      132.18      150.42     14.98 o 
  -3  -7   6      755.69      747.72     16.45 o 
  -2  -7   6      335.57      293.88     10.33 o 
  -1  -7   6      823.64      826.34     14.59 o 
   0  -7   6      163.74      150.56     20.46 o 
   1  -7   6     1323.17     1368.72     32.94 o 
   2  -7   6      512.54      488.49     24.21 o 
   3  -7   6      549.06      570.60     15.56 o 
   4  -7   6      156.82      155.31     23.28 o 
   5  -7   6      238.78      226.91     30.80 o 
   6  -7   6      467.99      476.78     19.33 o 
   7  -7   6      281.03      310.54     35.30 o 
   8  -7   6      278.96      280.31     43.67 o 
   9  -7   6      258.67      246.36     33.79 o 
  10  -7   6      186.01      128.96     37.91 o 
  11  -7   6      253.87      184.22     36.88 o 
  12  -7   6      168.66      155.88     40.89 o 
  13  -7   6      145.20      116.68     30.10 o 
 -17  -6   6      176.75      127.59     39.19 o 
 -16  -6   6       36.48       25.96     16.61 o 
 -15  -6   6      150.17      152.72     45.42 o 
 -13  -6   6      305.68      273.15     58.02 o 
 -12  -6   6      159.31      151.06     24.96 o 
 -11  -6   6      346.75      349.89     14.75 o 
 -10  -6   6     1795.53     1864.71     51.64 o 
  -9  -6   6      223.46      227.57     20.56 o 
  -8  -6   6      215.26      220.96     16.13 o 
  -7  -6   6      502.46      495.72     26.66 o 
  -6  -6   6      973.60      997.18     17.78 o 
  -5  -6   6      735.67      720.84     19.72 o 
  -4  -6   6      563.79      612.56     10.47 o 
  -3  -6   6      717.21      731.64     17.32 o 
  -2  -6   6       48.09       61.13      8.75 o 
  -1  -6   6     1347.38     1389.83     20.06 o 
   0  -6   6     5298.98     5783.06     66.29 o 
   1  -6   6      391.47      354.78     19.37 o 
   2  -6   6     1601.25     1645.11     30.50 o 
   3  -6   6      582.58      601.02     16.79 o 
   4  -6   6      483.10      501.23     23.34 o 
   5  -6   6      610.20      605.91     46.53 o 
   6  -6   6      723.89      741.57     33.02 o 
   7  -6   6      292.75      291.98     36.70 o 
   8  -6   6      504.24      607.12     68.25 o 
   9  -6   6      240.97      198.71     27.06 o 
  10  -6   6      485.96      426.11     59.34 o 
  11  -6   6       48.41       48.28     16.39 o 
  12  -6   6      216.22      265.45     43.88 o 
  13  -6   6      134.91      154.42     30.73 o 
 -17  -5   6       39.55       22.37     11.65 o 
 -16  -5   6      102.03       44.71     27.43 o 
 -15  -5   6       81.61       78.84     23.71 o 
 -14  -5   6      915.33      873.88     45.16 o 
 -13  -5   6       25.40       19.09     12.22 o 
 -12  -5   6     1017.30     1000.57     18.69 o 
 -11  -5   6      639.81      660.90     13.46 o 
 -10  -5   6     1255.03     1246.19     17.17 o 
  -9  -5   6      972.46      926.68     90.40 o 
  -8  -5   6       84.17       79.85      9.94 o 
  -7  -5   6      654.78      670.60     12.20 o 
  -6  -5   6     1189.70     1319.99     23.03 o 
  -5  -5   6      687.39      673.24     11.06 o 
  -4  -5   6     3200.99     3358.38     35.84 o 
  -3  -5   6      746.37      751.21     21.75 o 
  -2  -5   6      657.27      672.62     15.20 o 
  -1  -5   6     1554.99     1497.25     32.02 o 
   0  -5   6      219.98      219.63     11.40 o 
   1  -5   6     1708.55     1777.00     24.23 o 
   2  -5   6     1135.04     1159.47     24.42 o 
   3  -5   6      614.39      668.21     12.88 o 
   4  -5   6      425.44      436.35     23.24 o 
   5  -5   6      410.12      487.88     42.93 o 
   6  -5   6     1573.71     1612.87     47.14 o 
   7  -5   6      764.24      725.83     25.96 o 
   8  -5   6      466.35      478.07     20.08 o 
   9  -5   6      343.05      350.18     64.54 o 
  10  -5   6      144.04      153.48     24.37 o 
  11  -5   6      349.87      331.08     45.77 o 
  12  -5   6       18.33       19.76     10.87 o 
  13  -5   6      116.03       76.78     22.55 o 
  14  -5   6       16.68       -1.51     22.00 o 
 -18  -4   6       81.86       57.99     18.86 o 
 -17  -4   6       85.12       66.34     28.85 o 
 -16  -4   6       36.36       40.59     18.64 o 
 -15  -4   6      236.72      211.97     58.90 o 
 -14  -4   6       95.02      114.42     25.99 o 
 -13  -4   6      190.77      145.58     37.20 o 
 -12  -4   6      419.40      457.45     12.09 o 
 -11  -4   6     1137.27     1213.45     22.45 o 
 -10  -4   6     2625.24     2682.68     32.08 o 
  -9  -4   6       90.19      103.86      8.34 o 
  -8  -4   6      629.48      665.55     10.83 o 
  -7  -4   6      206.97      209.05     14.66 o 
  -6  -4   6     3101.13     3050.22     41.08 o 
  -5  -4   6      337.37      317.73      7.22 o 
  -4  -4   6     3603.57     3574.54     46.71 o 
  -3  -4   6      423.84      464.60     10.16 o 
  -2  -4   6     3112.56     3057.70     24.74 o 
  -1  -4   6     2180.10     2224.99     28.73 o 
   0  -4   6      521.06      505.33     14.12 o 
   1  -4   6      939.47      946.29     22.85 o 
   2  -4   6     1631.55     1742.87     26.64 o 
   3  -4   6      247.15      251.50     16.20 o 
   4  -4   6      577.98      589.91     21.81 o 
   5  -4   6      191.32      192.86     13.25 o 
   6  -4   6      793.65      773.05     21.45 o 
   7  -4   6      156.57      175.20     22.64 o 
   8  -4   6     1681.66     1855.96     81.20 o 
   9  -4   6      180.40      149.34     28.95 o 
  10  -4   6      444.00      433.51     71.85 o 
  11  -4   6      176.84      160.74     27.27 o 
  12  -4   6      140.87      135.52     54.88 o 
  13  -4   6      157.17      138.96     47.43 o 
  14  -4   6      234.24      195.58     93.98 o 
 -18  -3   6      446.74      364.18     27.32 o 
 -17  -3   6       31.84       36.22     14.41 o 
 -16  -3   6       41.30       17.96     20.32 o 
 -15  -3   6       79.02       62.67     11.70 o 
 -14  -3   6      555.22      615.81     50.99 o 
 -13  -3   6      161.96      151.45     16.00 o 
 -12  -3   6     1543.02     1548.08     41.14 o 
 -11  -3   6      774.63      816.14     17.60 o 
 -10  -3   6     1388.18     1443.50     27.14 o 
  -9  -3   6      148.35      144.43      7.17 o 
  -8  -3   6      356.92      338.95      7.92 o 
  -7  -3   6     1185.79     1178.36     22.47 o 
  -6  -3   6      875.11      926.37     19.33 o 
  -5  -3   6     1266.11     1256.32     23.00 o 
  -4  -3   6     2377.07     2296.98     37.03 o 
  -3  -3   6     2386.87     2390.91     34.93 o 
  -2  -3   6      808.69      837.06     17.62 o 
  -1  -3   6      445.03      434.96     11.12 o 
   0  -3   6     2989.31     3035.64     56.31 o 
   1  -3   6      937.57      956.68     26.86 o 
   2  -3   6     8453.13     8296.96     91.74 o 
   3  -3   6      609.31      628.48     14.62 o 
   4  -3   6       96.68      109.83     11.96 o 
   5  -3   6      367.41      396.10     23.42 o 
   6  -3   6      592.54      602.16     12.61 o 
   7  -3   6      352.60      326.08     11.52 o 
   8  -3   6      870.22      931.28     22.78 o 
   9  -3   6      232.18      241.93      8.85 o 
  10  -3   6       63.02       41.86     22.46 o 
  11  -3   6      314.97      380.64     55.84 o 
  12  -3   6      394.57      416.59     88.79 o 
  13  -3   6       77.17       75.12     24.88 o 
  14  -3   6       48.93       26.85     15.08 o 
 -17  -2   6       14.48       37.00     18.86 o 
 -16  -2   6       76.78       90.83     24.30 o 
 -15  -2   6       45.01       47.22     15.70 o 
 -14  -2   6       94.83      109.57     18.00 o 
 -13  -2   6      148.68      137.23     21.53 o 
 -12  -2   6     2395.41     2526.03     46.51 o 
 -11  -2   6      228.68      206.05     12.50 o 
 -10  -2   6      451.80      445.38     19.49 o 
  -9  -2   6      381.32      396.08      7.17 o 
  -8  -2   6      302.63      295.49     13.77 o 
  -7  -2   6      161.26      143.59     18.89 o 
  -6  -2   6     2401.01     2273.40     27.59 o 
  -5  -2   6      572.51      574.54     11.27 o 
  -4  -2   6     5669.52     5450.42     66.59 o 
  -3  -2   6     1212.59     1185.81     19.50 o 
  -2  -2   6     2713.42     2667.04     43.78 o 
  -1  -2   6      494.43      473.56     14.03 o 
   0  -2   6     2010.33     1850.65     30.54 o 
   1  -2   6      520.87      519.80     10.21 o 
   2  -2   6     2016.99     1931.69     35.83 o 
   3  -2   6      487.93      508.44     16.60 o 
   4  -2   6     2166.06     2117.71     44.64 o 
   5  -2   6      468.06      521.70     13.68 o 
   6  -2   6      732.53      682.80     22.65 o 
   7  -2   6      420.66      441.01     23.31 o 
   8  -2   6     3314.86     3278.76     74.34 o 
   9  -2   6      615.30      566.87    144.59 o 
  10  -2   6      308.89      234.88     77.19 o 
  11  -2   6      113.83       67.45     43.44 o 
  12  -2   6       46.62       53.96     34.31 o 
  13  -2   6       13.80      -12.76     43.72 o 
  14  -2   6      277.08      221.05    104.56 o 
  15  -2   6       32.86       45.79     14.17 o 
 -16  -1   6       46.38       43.83     14.11 o 
 -15  -1   6      105.28       70.42     24.85 o 
 -14  -1   6       63.11       58.19     10.85 o 
 -13  -1   6      306.93      306.83     20.90 o 
 -12  -1   6     3352.30     3783.47     58.66 o 
 -11  -1   6      364.47      347.17     16.23 o 
 -10  -1   6     1492.15     1539.49     35.28 o 
  -9  -1   6      287.20      299.08      7.89 o 
  -8  -1   6       92.73       67.53     11.03 o 
  -7  -1   6      604.08      600.97     10.96 o 
  -6  -1   6      446.12      499.74      9.86 o 
  -5  -1   6      146.06      151.08      7.36 o 
  -4  -1   6     8125.87     7330.29     49.14 o 
  -3  -1   6      291.12      292.77      8.31 o 
  -2  -1   6     6204.45     5798.61     35.71 o 
  -1  -1   6      424.68      436.85     21.13 o 
   0  -1   6     9853.15     9333.41    217.00 o 
   1  -1   6      290.45      273.52     20.87 o 
   2  -1   6     5580.99     5455.03     81.45 o 
   3  -1   6      115.50       82.51     39.35 o 
   4  -1   6      366.10      330.26     25.86 o 
   5  -1   6      209.01      181.03     64.82 o 
   6  -1   6        3.01        7.84     14.33 o 
   7  -1   6       37.62       45.56     22.22 o 
   8  -1   6      820.47      830.11     40.58 o 
   9  -1   6       57.88       41.03     37.00 o 
  10  -1   6        5.97       59.11     39.91 o 
  11  -1   6       55.35       39.85     26.03 o 
  12  -1   6      562.71      445.90    137.42 o 
  13  -1   6       20.02       51.11     40.53 o 
  14  -1   6       87.05      120.12     55.81 o 
  15  -1   6       15.97       26.76     32.24 o 
 -16   0   6       26.91       27.82     15.23 o 
 -15   0   6       15.79       17.67      7.62 o 
 -14   0   6      189.43      156.99     43.19 o 
 -13   0   6      122.43      107.97     21.18 o 
 -12   0   6     5037.67     5674.89    103.14 o 
 -11   0   6       23.23       20.56      6.01 o 
 -10   0   6      480.96      486.49     13.65 o 
  -9   0   6      307.60      308.50     15.99 o 
  -8   0   6      441.09      399.34     15.86 o 
  -7   0   6      772.73      855.12     18.33 o 
  -6   0   6      525.84      454.41      8.78 o 
  -5   0   6       58.08       61.77      4.84 o 
  -4   0   6      723.00      658.03     11.74 o 
  -3   0   6      492.88      472.05     10.94 o 
  -2   0   6     4399.65     4043.14     52.45 o 
  -1   0   6       38.55       48.72     10.40 o 
   1   0   6      290.89      311.33     12.60 o 
   2   0   6       83.14       53.51     11.17 o 
   3   0   6      591.32      566.64    144.70 o 
   4   0   6     1506.29     1524.17     60.79 o 
   5   0   6      354.41      274.90     97.34 o 
   6   0   6      190.55      178.73     45.56 o 
   7   0   6       32.98       60.01     39.41 o 
   8   0   6     2693.35     2717.75     94.60 o 
   9   0   6       44.36        6.61     25.53 o 
  10   0   6      219.94      139.77     82.68 o 
  11   0   6       30.11       13.71     20.88 o 
  12   0   6       51.35       40.08     23.40 o 
  13   0   6      225.12      228.66     75.01 o 
  14   0   6      691.57      774.15     62.64 o 
  15   0   6        8.30       37.95     36.61 o 
 -15   1   6      104.10       83.23     36.44 o 
 -14   1   6       65.90       27.85     12.97 o 
 -13   1   6      306.71      270.55     46.91 o 
 -12   1   6     3352.04     3550.09     66.92 o 
 -11   1   6      366.00      353.57     22.60 o 
 -10   1   6     1500.77     1482.48     30.87 o 
  -9   1   6      285.68      303.30     18.49 o 
  -8   1   6       93.17       74.50     10.39 o 
  -7   1   6      611.77      590.49     12.96 o 
  -6   1   6      445.78      493.84     16.45 o 
  -5   1   6      144.20      140.49     11.13 o 
  -4   1   6     8184.48     7391.97     37.67 o 
  -3   1   6      289.41      290.95      5.53 o 
  -2   1   6     6235.62     5782.71     51.73 o 
  -1   1   6      421.68      446.29      9.73 o 
   0   1   6     9852.12     9349.40    108.39 o 
   1   1   6      287.74      281.65     19.95 o 
   2   1   6     5462.30     5411.02    103.77 o 
   3   1   6      116.33      106.41     59.67 o 
   4   1   6      357.56      309.83    118.33 o 
   5   1   6      206.81      182.71     61.91 o 
   6   1   6        2.47       -6.21     24.35 o 
   7   1   6       39.92       32.91     36.33 o 
   8   1   6      811.11      853.75    217.41 o 
   9   1   6       59.10       54.07     41.81 o 
  10   1   6        4.34       28.94     26.92 o 
  11   1   6       56.52       57.60     33.98 o 
  12   1   6      560.05      468.07    171.79 o 
  13   1   6       20.15       49.71     49.99 o 
  14   1   6       84.94       76.74     58.16 o 
  15   1   6       16.32       34.31     36.61 o 
 -15   2   6       45.35       14.89     11.36 o 
 -14   2   6       79.97       78.88     19.65 o 
 -13   2   6      148.02      124.83     28.25 o 
 -12   2   6     2395.13     2544.91     48.92 o 
 -11   2   6      231.64      227.51     18.32 o 
 -10   2   6      472.86      436.67     27.69 o 
  -9   2   6      376.73      379.26     15.07 o 
  -8   2   6      322.12      337.44      8.33 o 
  -7   2   6      165.42      145.53      5.24 o 
  -6   2   6     2443.98     2249.21     24.05 o 
  -5   2   6      582.63      586.11     12.22 o 
  -4   2   6     5627.91     5473.44     35.16 o 
  -3   2   6     1225.33     1207.67     26.68 o 
  -2   2   6     2657.36     2648.89     37.48 o 
  -1   2   6      496.48      490.60     12.32 o 
   0   2   6     2016.01     1783.46     33.25 o 
   1   2   6      520.44      563.78     19.34 o 
   2   2   6     1975.56     1980.40     53.44 o 
   3   2   6      491.22      637.79    174.14 o 
   4   2   6     2146.97     2353.17     88.22 o 
   5   2   6      459.57      484.42    123.43 o 
   6   2   6      696.42      680.72     43.83 o 
   7   2   6      416.50      507.31    219.93 o 
   8   2   6     3284.94     3476.16    120.01 o 
   9   2   6      608.38      530.71    191.21 o 
  10   2   6      321.22      244.11     82.56 o 
  11   2   6      115.11       92.14     63.81 o 
  12   2   6       42.24      -19.54     54.02 o 
  13   2   6       13.23       33.25     36.10 o 
  14   2   6      281.38      240.30    145.48 o 
  15   2   6       32.59       63.98     67.00 o 
 -15   3   6       78.15       69.24     22.89 o 
 -14   3   6      558.35      513.69     54.97 o 
 -13   3   6      155.50      153.34     18.19 o 
 -12   3   6     1542.42     1712.34     77.39 o 
 -11   3   6      777.78      769.65     16.20 o 
 -10   3   6     1391.52     1393.92     43.97 o 
  -9   3   6      144.90      148.05      7.34 o 
  -8   3   6      351.21      340.58      6.85 o 
  -7   3   6     1177.10     1160.81     31.71 o 
  -6   3   6      841.74      870.01     22.22 o 
  -5   3   6     1256.67     1310.89     23.71 o 
  -4   3   6     2338.03     2311.29     35.16 o 
  -3   3   6     2413.12     2405.62     23.37 o 
  -2   3   6      820.90      816.75     17.58 o 
  -1   3   6      435.91      432.70     10.68 o 
   0   3   6     2987.59     2999.38     22.47 o 
   1   3   6      955.28      954.04     20.26 o 
   3   3   6      594.92      357.74    160.32 o 
   4   3   6      100.65      115.03     48.08 o 
   5   3   6      366.34      369.44    127.63 o 
   6   3   6      603.67      554.95    167.87 o 
   7   3   6      356.13      313.35    119.45 o 
   8   3   6      861.91      882.35    231.52 o 
   9   3   6      239.57      180.24     67.12 o 
  10   3   6       55.93       63.42     57.60 o 
  11   3   6      312.12      273.05    107.31 o 
  12   3   6      386.14      318.39    116.09 o 
  13   3   6       80.90       23.85     47.69 o 
  14   3   6       46.93       60.23     39.74 o 
 -14   4   6       87.21       51.39     24.29 o 
 -13   4   6      185.62      154.72     38.29 o 
 -12   4   6      419.35      469.75     69.41 o 
 -11   4   6     1144.88     1304.18     45.90 o 
 -10   4   6     2686.52     2783.63     71.99 o 
  -9   4   6       95.22      111.00     27.60 o 
  -8   4   6      660.64      730.93     23.85 o 
  -7   4   6      210.14      228.77     16.96 o 
  -6   4   6     3108.18     3077.55     48.41 o 
  -5   4   6      332.21      318.01     12.93 o 
  -4   4   6     3586.89     3497.86     39.68 o 
  -3   4   6      421.90      435.88     12.94 o 
  -2   4   6     3118.09     3159.83     45.36 o 
  -1   4   6     2193.18     2257.50     29.55 o 
   0   4   6      522.51      517.92     28.93 o 
   1   4   6      931.74      946.34     47.24 o 
   2   4   6     1672.48     1706.12     32.62 o 
   3   4   6      251.99      201.23     58.61 o 
   4   4   6      554.99      572.91    150.46 o 
   5   4   6      190.70      187.30     79.71 o 
   6   4   6      799.61      790.10     57.49 o 
   7   4   6      159.59      126.84     59.11 o 
   8   4   6     1704.94     2167.73    107.98 o 
   9   4   6      174.55       72.54     57.04 o 
  10   4   6      459.23      339.38    161.66 o 
  11   4   6      180.85      184.72    113.80 o 
  12   4   6      142.56      110.22     57.38 o 
  13   4   6      159.40       76.18     73.55 o 
  14   4   6      237.96      148.95     96.84 o 
 -13   5   6       26.70       26.25     11.70 o 
 -12   5   6     1016.42     1148.29     35.15 o 
 -11   5   6      648.06      720.58     25.75 o 
 -10   5   6     1251.49     1158.65     36.05 o 
  -9   5   6      992.36      935.53     40.36 o 
  -8   5   6       80.48      113.63     28.10 o 
  -7   5   6      671.87      681.34     20.04 o 
  -6   5   6     1161.22     1222.42     30.50 o 
  -5   5   6      689.19      683.64     18.95 o 
  -4   5   6     3165.18     3232.67     44.19 o 
  -3   5   6      773.87      835.39     28.65 o 
  -2   5   6      678.65      689.82     16.49 o 
  -1   5   6     1546.44     1544.95     38.76 o 
   0   5   6      219.84      225.51     58.35 o 
   1   5   6     1738.29     1706.22     41.14 o 
   2   5   6     1123.46     1209.75     41.20 o 
   3   5   6      599.13      537.71    153.65 o 
   4   5   6      435.14      474.79    159.70 o 
   5   5   6      398.06      411.37    116.43 o 
   6   5   6     1608.43     1691.03     90.90 o 
   7   5   6      738.17      637.90    205.71 o 
   8   5   6      463.88      320.85    102.04 o 
   9   5   6      345.23      272.66    191.21 o 
  10   5   6      138.50       61.46     57.88 o 
  11   5   6      338.49      252.68    139.32 o 
  12   5   6       17.32      -10.80     73.10 o 
  13   5   6      117.60      100.20     78.14 o 
  14   5   6       17.47      211.81     57.38 o 
 -12   6   6      158.51      146.88     45.62 o 
 -11   6   6      352.19      367.43     42.32 o 
 -10   6   6     1834.09     2012.62     57.94 o 
  -9   6   6      226.42      246.24     30.84 o 
  -8   6   6      226.93      227.99     13.21 o 
  -7   6   6      486.07      492.80     10.09 o 
  -6   6   6      986.20      982.64     13.69 o 
  -5   6   6      732.40      729.92     63.67 o 
  -4   6   6      556.93      613.22     15.56 o 
  -3   6   6      723.05      728.94     33.08 o 
  -2   6   6       59.53       83.36     20.90 o 
  -1   6   6     1364.87     1361.11     93.37 o 
   0   6   6     5300.10     5572.15    110.38 o 
   1   6   6      391.50      393.78     27.04 o 
   2   6   6     1576.78     1552.20     67.81 o 
   3   6   6      577.56      588.86     60.43 o 
   4   6   6      482.59      494.16    116.09 o 
   5   6   6      618.44      585.06    211.81 o 
   6   6   6      716.82      711.12    253.18 o 
   7   6   6      293.02      294.49     83.29 o 
   8   6   6      523.80      584.22    182.87 o 
   9   6   6      242.27      227.88     92.08 o 
  10   6   6      500.25      314.47    152.42 o 
  11   6   6       50.71       44.84     76.91 o 
  12   6   6      217.82      161.55     63.70 o 
  13   6   6      131.59      113.80     56.31 o 
 -11   7   6      125.21      118.56     42.65 o 
 -10   7   6       67.39       75.23     20.77 o 
  -9   7   6     1113.09     1129.32     38.34 o 
  -8   7   6      116.86       99.55     21.69 o 
  -7   7   6      328.10      294.85     32.58 o 
  -5   7   6      143.17      149.27     21.21 o 
  -1   7   6      824.46      864.66     38.90 o 
   0   7   6      164.79       97.35     24.32 o 
   1   7   6     1333.00     1342.74     61.94 o 
   2   7   6      505.96      510.99     46.77 o 
   3   7   6      544.41      593.94     21.49 o 
   4   7   6      153.45      115.53     68.07 o 
   5   7   6      242.05      221.38     69.47 o 
   6   7   6      484.73      593.51    109.38 o 
   7   7   6      291.18      273.39    107.03 o 
   8   7   6      278.72      253.52     81.72 o 
   9   7   6      271.75      255.19     96.33 o 
  10   7   6      185.06      111.34     56.14 o 
  11   7   6      255.91      216.12     53.12 o 
  12   7   6      160.98       86.54     56.26 o 
 -11   8   6      182.62      147.44     38.34 o 
 -10   8   6      285.83      299.30     19.65 o 
  -9   8   6      672.19      657.16     22.78 o 
  -8   8   6      296.93      294.71     20.26 o 
  -7   8   6      808.49      780.86     23.57 o 
  -6   8   6       77.83       91.86     19.48 o 
   1   8   6      107.28       80.44     45.14 o 
   2   8   6      300.99      344.93     25.40 o 
   3   8   6      320.73      335.99     69.24 o 
   4   8   6      845.25      876.18     15.27 o 
   5   8   6      281.81      259.34     51.67 o 
   6   8   6      240.09      219.48     63.14 o 
   7   8   6       61.14      101.71     48.08 o 
   8   8   6      107.43       94.99     49.20 o 
   9   8   6      109.41      131.38     64.09 o 
  10   8   6      113.12      162.55     72.26 o 
 -10   9   6       71.98       61.91     14.27 o 
  -9   9   6      628.65      606.50     30.17 o 
  -8   9   6      238.08      259.84     17.13 o 
  -7   9   6      553.34      607.00     22.95 o 
  -6   9   6      182.71      219.59     15.62 o 
   2   9   6      626.13      621.61     21.38 o 
  -9  10   6      176.19      125.16     41.31 o 
  -8  10   6       43.14       39.46     11.87 o 
  -7  10   6      477.93      459.11     56.76 o 
  -6  10   6       17.27       23.51     12.37 o 
  -8  11   6       14.01       11.20     13.83 o 
  -7  11   6      303.07      326.51     19.14 o 
  -6  11   6      150.88      121.58     41.53 o 
  -7  12   6      258.60      148.84     56.09 o 
  -6  12   6       86.77       83.63     26.25 o 
  -6  13   6       24.20       39.74     23.90 o 
  -5 -15   7       44.02       70.11     30.79 o 
  -4 -15   7      328.37      379.35     70.38 o 
  -3 -15   7       68.55       38.57     12.27 o 
  -2 -15   7       14.43       20.70     15.77 o 
  -1 -15   7       92.50      119.22     30.63 o 
   0 -15   7      124.20      110.44     30.90 o 
   1 -15   7       65.66       47.29     13.90 o 
  -8 -14   7      112.84       93.48     39.25 o 
  -7 -14   7       28.98       41.76     14.59 o 
  -6 -14   7       59.15       63.02     24.97 o 
  -5 -14   7       50.76       50.87     12.64 o 
  -4 -14   7       77.17       72.50     19.30 o 
  -3 -14   7      135.12      160.90     34.20 o 
  -2 -14   7      353.57      269.77     50.36 o 
  -1 -14   7      114.32       97.61     15.97 o 
   0 -14   7      165.31      123.91     22.25 o 
   1 -14   7      259.88      207.95     34.07 o 
   2 -14   7       37.37       39.34     13.70 o 
   3 -14   7       49.55       52.44     12.89 o 
   4 -14   7       14.05       19.09     12.52 o 
 -10 -13   7       32.44       28.05     14.26 o 
  -9 -13   7       26.74       33.67     16.22 o 
  -8 -13   7      138.10      186.73     36.10 o 
  -7 -13   7      301.24      249.74     63.30 o 
  -6 -13   7       98.53       64.21     19.90 o 
  -5 -13   7       45.01       32.40     11.05 o 
  -4 -13   7       71.93       87.55     20.61 o 
  -3 -13   7      126.40      133.72     23.32 o 
  -2 -13   7      284.80      371.18     39.54 o 
  -1 -13   7       53.94       48.37     10.92 o 
   0 -13   7       94.65      100.33     16.28 o 
   1 -13   7       72.11       82.99     12.64 o 
   2 -13   7      122.10      133.18     25.41 o 
   3 -13   7      125.15      111.79     21.89 o 
   4 -13   7      156.28       99.60     25.19 o 
   5 -13   7       65.77       51.54     16.00 o 
   6 -13   7       36.24       33.93     12.65 o 
 -12 -12   7       10.20       41.93     15.64 o 
 -11 -12   7       19.49        7.54     15.50 o 
 -10 -12   7      142.94      100.34     35.55 o 
  -9 -12   7      233.97      206.09     44.72 o 
  -8 -12   7       21.08       25.48     21.86 o 
  -7 -12   7       20.11       17.24     10.94 o 
  -6 -12   7       51.00       46.17     15.07 o 
  -5 -12   7      106.23      117.71     23.44 o 
  -4 -12   7       66.01       37.85     12.64 o 
  -3 -12   7      306.54      279.51     38.25 o 
  -2 -12   7      199.06      184.10     22.45 o 
  -1 -12   7      194.80      186.03     27.46 o 
   0 -12   7      192.24      154.89     21.56 o 
   1 -12   7      177.48      177.62     25.48 o 
   2 -12   7       14.76        7.58      7.98 o 
   3 -12   7      124.76      134.94     25.94 o 
   4 -12   7       34.66       30.07      8.29 o 
   5 -12   7      123.17      115.83     23.59 o 
   6 -12   7       11.97       15.17     15.31 o 
   7 -12   7       32.28       20.29     16.04 o 
   8 -12   7       21.52       10.96     12.91 o 
 -13 -11   7      308.42      281.82     77.59 o 
 -12 -11   7       49.95       60.34     17.67 o 
 -11 -11   7      173.62      134.86     37.11 o 
 -10 -11   7       24.74       35.27     15.85 o 
  -9 -11   7      210.58      108.39     42.56 o 
  -8 -11   7       32.83       35.40      8.60 o 
  -7 -11   7      590.68      646.34     34.08 o 
  -6 -11   7        9.33        7.72     11.14 o 
  -5 -11   7       71.00       90.05     16.34 o 
  -4 -11   7      117.93      122.24     19.43 o 
  -3 -11   7      265.71      278.08     30.44 o 
  -2 -11   7       40.98       44.85      8.31 o 
  -1 -11   7      272.23      270.78     31.53 o 
   0 -11   7       23.55       20.54      5.98 o 
   1 -11   7      155.14      177.74     22.21 o 
   2 -11   7      232.89      238.79     30.16 o 
   3 -11   7      232.00      248.21     34.83 o 
   4 -11   7       43.22       31.76      9.24 o 
   5 -11   7      255.18      299.86     36.65 o 
   6 -11   7      159.53      154.60     30.20 o 
   7 -11   7      299.54      324.40     22.94 o 
   8 -11   7       34.58       45.13     14.72 o 
   9 -11   7      166.36      147.29     44.28 o 
 -14 -10   7       41.92       20.93     15.48 o 
 -13 -10   7       64.84       68.40     25.75 o 
 -12 -10   7       52.62       40.30     22.28 o 
 -11 -10   7       20.61       27.45     22.08 o 
 -10 -10   7      203.90      176.01     53.03 o 
  -9 -10   7      128.57       96.34     34.17 o 
  -8 -10   7      530.04      514.05     41.20 o 
  -7 -10   7       88.24       95.75     17.41 o 
  -6 -10   7      126.87      118.71     15.30 o 
  -5 -10   7       30.17       41.87     12.75 o 
  -4 -10   7      341.74      380.63     21.23 o 
  -3 -10   7      462.03      445.09     23.08 o 
  -2 -10   7      775.85      854.36     22.72 o 
  -1 -10   7      368.34      413.39     18.40 o 
   0 -10   7      666.74      711.78     31.49 o 
   1 -10   7      391.57      461.79     15.96 o 
   2 -10   7       14.81       30.95      8.42 o 
   3 -10   7       48.95       44.20     10.51 o 
   4 -10   7       34.98       42.34      9.85 o 
   5 -10   7      298.26      293.42     39.01 o 
   6 -10   7       51.45       41.07     12.75 o 
   7 -10   7      135.34      121.43     23.12 o 
   8 -10   7       77.97       90.66     16.56 o 
   9 -10   7      102.83       82.68     28.10 o 
  10 -10   7       45.70       40.07     17.66 o 
 -15  -9   7      165.31      151.44     41.27 o 
 -14  -9   7       82.04       79.37     47.58 o 
 -13  -9   7      532.83      620.60     27.27 o 
 -12  -9   7      158.84      132.57     38.60 o 
 -11  -9   7      330.86      329.05     52.42 o 
 -10  -9   7       49.88       63.55     18.49 o 
  -9  -9   7      343.74      334.21     27.29 o 
  -8  -9   7      117.43       84.75     13.12 o 
  -7  -9   7      948.26      997.53     36.39 o 
  -6  -9   7       23.60       23.99      6.21 o 
  -5  -9   7      491.91      476.72     20.23 o 
  -4  -9   7      520.80      527.11     16.21 o 
  -3  -9   7      412.72      419.43     17.52 o 
  -2  -9   7       45.60       35.92     11.19 o 
  -1  -9   7     1370.07     1427.90     35.88 o 
   0  -9   7      122.31      131.98     17.22 o 
   1  -9   7      713.00      751.31     17.93 o 
   2  -9   7      460.87      503.32     17.73 o 
   3  -9   7      358.64      413.02     30.22 o 
   4  -9   7      121.06      136.64     18.72 o 
   5  -9   7      232.26      255.49     28.89 o 
   6  -9   7      184.83      189.81     28.05 o 
   7  -9   7      474.24      570.26     55.30 o 
   8  -9   7       78.03       69.94     13.05 o 
   9  -9   7      115.38      109.30     21.93 o 
  10  -9   7       30.75       41.81     18.79 o 
  11  -9   7      145.97      111.81     28.99 o 
 -16  -8   7        5.94       18.64     13.74 o 
 -15  -8   7       47.75       43.07     15.63 o 
 -14  -8   7      891.41      838.65     37.35 o 
 -13  -8   7      146.68      163.32     61.21 o 
 -12  -8   7       59.52       46.97     15.18 o 
 -11  -8   7       28.74       29.76     17.35 o 
 -10  -8   7      582.49      620.93     25.81 o 
  -9  -8   7      615.12      644.38     39.16 o 
  -8  -8   7     1319.55     1410.18     52.90 o 
  -7  -8   7      103.54      105.92     21.25 o 
  -6  -8   7      632.47      683.53     11.84 o 
  -5  -8   7      447.16      485.57     15.75 o 
  -4  -8   7     1303.63     1436.33     19.95 o 
  -3  -8   7      709.95      741.92     15.38 o 
  -2  -8   7       95.61       94.58     11.60 o 
  -1  -8   7      193.44      204.55     27.82 o 
   0  -8   7     1002.81      997.03     27.84 o 
   1  -8   7      294.98      317.56     16.78 o 
   2  -8   7      200.98      211.35     33.04 o 
   3  -8   7      147.87      161.53     21.18 o 
   4  -8   7      336.98      308.62     20.12 o 
   5  -8   7      530.95      543.00     28.43 o 
   6  -8   7      260.43      250.77     32.41 o 
   7  -8   7      200.11      179.77     24.28 o 
   8  -8   7      196.59      211.77     32.85 o 
   9  -8   7      352.10      295.28     45.74 o 
  10  -8   7       20.10       14.03      6.72 o 
  11  -8   7      155.21      101.09     32.49 o 
  12  -8   7      180.48      112.96     32.40 o 
 -16  -7   7        9.45       23.15     13.99 o 
 -15  -7   7       68.18      107.49     22.69 o 
 -14  -7   7      317.60      255.89     69.84 o 
 -13  -7   7      387.22      402.15     25.48 o 
 -12  -7   7      149.11      125.15     24.14 o 
 -11  -7   7      172.12      167.79     37.56 o 
 -10  -7   7       89.40      102.64     18.37 o 
  -9  -7   7      658.82      664.61     40.24 o 
  -8  -7   7      434.12      459.39     16.83 o 
  -7  -7   7      220.20      237.86     28.21 o 
  -6  -7   7      395.95      378.17     15.63 o 
  -5  -7   7      248.12      244.92     10.33 o 
  -4  -7   7      151.84      165.88     11.13 o 
  -3  -7   7      454.73      458.28     17.70 o 
  -2  -7   7     1497.18     1622.60     32.10 o 
  -1  -7   7     1599.41     1627.29     32.33 o 
   0  -7   7      236.63      247.70     10.71 o 
   1  -7   7      831.39      826.38     12.64 o 
   2  -7   7      437.67      453.74     17.14 o 
   3  -7   7      613.84      628.68     24.06 o 
   4  -7   7      375.02      365.98     44.76 o 
   5  -7   7      459.18      470.90     27.96 o 
   6  -7   7     1215.98     1273.43     43.37 o 
   7  -7   7      349.78      348.84     49.13 o 
   8  -7   7      123.56      104.82     34.76 o 
   9  -7   7      249.74      242.73     39.72 o 
  10  -7   7      107.79       96.16     18.15 o 
  11  -7   7      254.67      214.06     44.68 o 
  12  -7   7      238.51      206.74     55.69 o 
 -17  -6   7       18.85       16.07     11.96 o 
 -16  -6   7        4.63       16.47     11.44 o 
 -15  -6   7      135.75       91.36     33.11 o 
 -14  -6   7     2515.22     2684.51     39.34 o 
 -13  -6   7      319.06      324.13     65.28 o 
 -12  -6   7      134.27      122.12     22.72 o 
 -11  -6   7      284.16      270.66     19.96 o 
 -10  -6   7     1364.75     1361.75     36.12 o 
  -9  -6   7      958.27      978.34     29.45 o 
  -8  -6   7      323.56      288.86     15.77 o 
  -7  -6   7      234.29      255.10     23.07 o 
  -6  -6   7      583.89      639.55     14.23 o 
  -5  -6   7     1320.49     1307.52     23.41 o 
  -4  -6   7      756.69      744.47     27.67 o 
  -3  -6   7      474.08      475.23     16.37 o 
  -2  -6   7      888.65      930.78     26.98 o 
  -1  -6   7      243.46      282.73     18.80 o 
   0  -6   7      610.16      634.76     19.21 o 
   1  -6   7      364.85      335.02     19.79 o 
   2  -6   7      826.44      832.38     13.25 o 
   3  -6   7      284.50      293.95     11.68 o 
   4  -6   7       38.56       32.82      8.51 o 
   5  -6   7      597.58      619.50     32.52 o 
   6  -6   7     1593.34     1775.25     58.32 o 
   7  -6   7      156.05      121.17     23.68 o 
   8  -6   7      207.65      262.07     41.77 o 
   9  -6   7      186.23      185.53     25.15 o 
  10  -6   7      161.11      179.86     34.50 o 
  11  -6   7       65.68       82.84     19.90 o 
  12  -6   7      331.63      255.44     58.87 o 
  13  -6   7       87.06       92.79     22.39 o 
 -17  -5   7      153.57      137.25     50.01 o 
 -16  -5   7       35.06       42.77     15.01 o 
 -15  -5   7      271.19      324.43     67.19 o 
 -14  -5   7       30.66       33.59     19.45 o 
 -13  -5   7       45.10       59.72     18.42 o 
 -12  -5   7       94.75       93.69     21.34 o 
 -11  -5   7      722.86      718.44     41.86 o 
 -10  -5   7      762.84      808.70     18.49 o 
  -9  -5   7      239.23      229.57     15.37 o 
  -8  -5   7      683.77      680.18     14.04 o 
  -7  -5   7      701.07      682.89     23.61 o 
  -6  -5   7     3125.59     3143.60     50.73 o 
  -5  -5   7      492.50      492.50     13.74 o 
  -4  -5   7     1023.46     1025.73     23.80 o 
  -3  -5   7      557.39      560.37     15.19 o 
  -2  -5   7     5438.36     5671.47     62.94 o 
  -1  -5   7      911.34      950.70     26.09 o 
   0  -5   7       32.63       23.58      7.04 o 
   1  -5   7      434.47      426.32     10.97 o 
   2  -5   7       63.36       82.72     12.56 o 
   3  -5   7      524.85      496.61     13.05 o 
   4  -5   7      750.57      732.79     28.01 o 
   5  -5   7      410.87      405.30     13.33 o 
   6  -5   7      579.66      611.02     39.54 o 
   7  -5   7      393.07      431.15     65.11 o 
   8  -5   7      274.36      244.62     40.69 o 
   9  -5   7      257.67      255.43     42.64 o 
  10  -5   7      223.57      271.39     40.84 o 
  11  -5   7      378.89      343.28     58.89 o 
  12  -5   7      259.97      199.89     44.24 o 
  13  -5   7      253.19      217.51     65.83 o 
 -17  -4   7       17.84       15.25      9.91 o 
 -16  -4   7       67.96       71.79     23.35 o 
 -15  -4   7      157.27      204.71     59.89 o 
 -14  -4   7     2474.59     2748.84     63.20 o 
 -13  -4   7       94.49       79.94     13.71 o 
 -12  -4   7       36.88       43.98      8.96 o 
 -11  -4   7      292.08      269.93     10.71 o 
 -10  -4   7     1214.76     1284.30     20.02 o 
  -9  -4   7      115.44       95.72      7.80 o 
  -8  -4   7      215.21      210.98     14.07 o 
  -7  -4   7      241.72      227.93      9.69 o 
  -6  -4   7     1664.69     1652.53     19.40 o 
  -5  -4   7      147.72      144.17      8.45 o 
  -4  -4   7      612.60      598.56     12.02 o 
  -3  -4   7     1106.89     1100.17     22.36 o 
  -2  -4   7     1666.59     1816.95     21.74 o 
  -1  -4   7      485.57      481.81     15.41 o 
   0  -4   7       21.29       14.78      6.74 o 
   1  -4   7      696.35      670.16     21.02 o 
   2  -4   7     1300.66     1284.22     24.97 o 
   3  -4   7      323.50      365.74     24.11 o 
   4  -4   7      605.20      565.03     15.98 o 
   5  -4   7      180.61      195.73     17.21 o 
   6  -4   7     2504.43     2632.03     51.23 o 
   7  -4   7      478.12      474.02     20.26 o 
   8  -4   7      912.62      889.62     64.13 o 
   9  -4   7      245.77      193.74     39.39 o 
  10  -4   7      158.73      180.60     28.77 o 
  11  -4   7       69.48       71.45     20.93 o 
  12  -4   7      146.93      102.09     40.81 o 
  13  -4   7       63.79       67.38     23.24 o 
  14  -4   7       57.09       65.89     22.27 o 
 -18  -3   7       24.50       20.43     12.43 o 
 -17  -3   7       55.82       64.71     30.34 o 
 -16  -3   7       58.07       47.54     17.06 o 
 -15  -3   7      597.85      580.80     58.12 o 
 -14  -3   7       70.73       89.73     14.54 o 
 -13  -3   7      111.06      119.43     15.10 o 
 -12  -3   7       87.91       73.95     12.13 o 
 -11  -3   7      950.71      988.42     20.81 o 
 -10  -3   7      237.83      233.91      8.33 o 
  -9  -3   7      184.73      197.06     28.03 o 
  -8  -3   7      485.32      488.20     17.26 o 
  -7  -3   7     1655.99     1742.34     42.15 o 
  -6  -3   7     5793.70     5918.34     65.24 o 
  -5  -3   7     1112.49     1072.76     21.34 o 
  -4  -3   7     1159.20     1277.47     22.07 o 
  -3  -3   7     1427.32     1407.27     24.72 o 
  -2  -3   7     2837.40     2787.62     32.19 o 
  -1  -3   7      647.10      634.29     18.19 o 
   0  -3   7     8909.58     8805.38     67.65 o 
   1  -3   7     1260.58     1355.18     30.65 o 
   2  -3   7     4486.54     4264.83     50.91 o 
   3  -3   7      831.68      818.63     18.58 o 
   4  -3   7     2582.93     2730.63     54.33 o 
   5  -3   7      635.99      665.93     18.46 o 
   6  -3   7      240.51      220.88     18.85 o 
   7  -3   7      124.98      115.55      9.89 o 
   8  -3   7     1120.98     1148.14     34.43 o 
   9  -3   7      339.35      412.32     84.27 o 
  10  -3   7      143.76      128.73     32.33 o 
  11  -3   7      128.50      118.29     46.88 o 
  12  -3   7      323.98      258.12     42.20 o 
  13  -3   7       50.70       28.27     29.92 o 
  14  -3   7      233.45      196.34     49.92 o 
 -17  -2   7       11.19       23.96     18.42 o 
 -16  -2   7      823.03      895.65     61.35 o 
 -15  -2   7       61.82       54.70     10.58 o 
 -14  -2   7      341.06      378.69     20.93 o 
 -13  -2   7      141.25      119.49     18.88 o 
 -12  -2   7      864.81      879.91     20.39 o 
 -11  -2   7      274.57      276.83      9.26 o 
 -10  -2   7      650.13      655.81      9.86 o 
  -9  -2   7      299.28      310.40      9.51 o 
  -8  -2   7     1183.96     1242.03     29.55 o 
  -7  -2   7      218.15      213.65     15.74 o 
  -6  -2   7      943.06      971.32     22.27 o 
  -5  -2   7      599.27      602.09     11.52 o 
  -4  -2   7     7936.72     7501.08    115.02 o 
  -3  -2   7      982.92      938.41     22.15 o 
  -2  -2   7      557.99      498.51      8.97 o 
  -1  -2   7      655.92      683.24     13.30 o 
   0  -2   7     8478.74     8675.21     56.14 o 
   1  -2   7      183.70      192.40     11.27 o 
   2  -2   7      860.11      955.37     23.06 o 
   3  -2   7      714.57      683.44     27.47 o 
   4  -2   7     1564.17     1454.89     64.73 o 
   5  -2   7      345.66      383.01     24.61 o 
   7  -2   7       21.03       32.35     20.88 o 
   8  -2   7     1788.32     1844.63     72.77 o 
   9  -2   7       54.11       25.36     33.19 o 
  10  -2   7      223.26      270.03     78.81 o 
  11  -2   7       28.21       73.22     33.75 o 
  12  -2   7      159.21      132.05     58.33 o 
  13  -2   7       63.40      -24.91     44.61 o 
  14  -2   7      139.10      140.95     83.74 o 
 -16  -1   7      366.38      347.52     28.06 o 
 -15  -1   7      113.17       99.19     19.06 o 
 -14  -1   7       46.74       53.62     13.87 o 
 -13  -1   7      283.89      274.02     27.65 o 
 -12  -1   7      209.63      180.68     24.33 o 
 -11  -1   7      416.26      390.64     12.06 o 
 -10  -1   7       57.46       56.09     11.05 o 
  -9  -1   7      394.93      395.27     16.60 o 
  -8  -1   7      440.93      438.12      7.05 o 
  -7  -1   7      434.02      436.80      8.69 o 
  -6  -1   7    10026.14     9529.17    167.41 o 
  -5  -1   7      246.64      233.20     12.96 o 
  -4  -1   7      181.38      193.02      9.66 o 
  -3  -1   7      470.88      439.93     11.35 o 
  -2  -1   7     1343.45     1289.83     27.66 o 
  -1  -1   7      354.60      344.72     11.00 o 
   0  -1   7    29152.24    29157.78    379.38 o 
   1  -1   7      419.26      410.91     14.06 o 
   2  -1   7     2658.93     2480.35     39.52 o 
   3  -1   7      267.49      304.82     28.54 o 
   4  -1   7     1021.74     1189.10     58.77 o 
   5  -1   7       84.85       64.43     29.11 o 
   6  -1   7      102.07       84.64     34.20 o 
   7  -1   7      209.82      223.51     48.98 o 
   8  -1   7     2499.82     2592.86     89.95 o 
   9  -1   7       87.32       58.16     35.04 o 
  10  -1   7      341.12      336.47    100.20 o 
  11  -1   7       93.09      123.26     44.22 o 
  12  -1   7      189.03      107.47     37.50 o 
  13  -1   7      130.18      125.16     72.32 o 
  14  -1   7      405.85      236.27    145.82 o 
 -16   0   7     1286.02     1481.18     27.11 o 
 -15   0   7       16.53        8.32      9.39 o 
 -14   0   7        3.03        4.01      8.33 o 
 -13   0   7      181.00      176.45     33.36 o 
 -12   0   7     1400.88     1417.20     24.78 o 
 -11   0   7      172.56      178.14      8.83 o 
 -10   0   7      677.50      726.93     21.31 o 
  -9   0   7       37.58       29.71      4.50 o 
  -8   0   7     1511.14     1631.85     19.13 o 
  -7   0   7       87.06       95.66      7.01 o 
  -6   0   7       13.20        6.23      6.07 o 
  -5   0   7      411.89      425.39      8.65 o 
  -4   0   7    21962.08    20797.50    233.54 o 
  -3   0   7      113.80      128.99     11.25 o 
  -2   0   7       43.46       47.32      7.83 o 
  -1   0   7      576.83      562.83     15.39 o 
   0   0   7       10.58       16.69     12.50 o 
   1   0   7      275.26      303.98     10.13 o 
   2   0   7      176.83      112.62     52.90 o 
   3   0   7       10.12       20.10     19.03 o 
   4   0   7     3585.99     3172.72     92.58 o 
   5   0   7       54.58       76.24     46.52 o 
   6   0   7      223.93      181.98     67.17 o 
   7   0   7       10.21       43.44     42.37 o 
   8   0   7     1592.83     1478.61     64.54 o 
   9   0   7      193.73      118.56     68.35 o 
  10   0   7      309.68      342.63    126.45 o 
  11   0   7       35.91       16.90     32.63 o 
  12   0   7      120.15       63.20     40.36 o 
  13   0   7      247.69      259.73     87.83 o 
  14   0   7       79.30       68.46     45.56 o 
 -16   1   7      360.02      425.59     24.41 o 
 -15   1   7      113.00       81.94     19.80 o 
 -14   1   7       46.95       76.70     15.17 o 
 -13   1   7      283.30      248.75     37.85 o 
 -12   1   7      228.39      241.52     45.82 o 
 -11   1   7      412.98      392.14     10.83 o 
 -10   1   7       54.82       56.12      7.08 o 
  -9   1   7      399.10      411.95     14.85 o 
  -8   1   7      459.19      434.60     10.29 o 
  -7   1   7      436.81      425.52     13.57 o 
  -6   1   7    10000.18     9742.98     96.99 o 
  -5   1   7      247.11      225.72      5.16 o 
  -4   1   7      194.47      190.23      8.95 o 
  -3   1   7      462.97      444.95      9.75 o 
  -2   1   7     1304.02     1233.55     21.48 o 
  -1   1   7      352.94      324.48     18.26 o 
   0   1   7    29152.67    28683.90    198.05 o 
   1   1   7      418.58      409.86     66.11 o 
   2   1   7     2752.54     2922.56    155.50 o 
   3   1   7      273.08      283.97     65.83 o 
   4   1   7     1001.25      917.56     63.14 o 
   5   1   7       82.88       76.30     50.83 o 
   6   1   7       97.99       99.08     41.93 o 
   7   1   7      213.80      196.92     62.13 o 
   8   1   7     2493.47     2558.77     92.36 o 
   9   1   7       87.52      136.58     44.05 o 
  10   1   7      347.24      226.93    111.56 o 
  11   1   7       92.24       72.15     39.35 o 
  12   1   7      186.23      164.74     63.87 o 
  13   1   7      130.31       88.50     47.52 o 
  14   1   7      412.65      279.10    207.00 o 
 -16   2   7      831.63      951.59     33.87 o 
 -15   2   7       61.51       58.83     16.96 o 
 -14   2   7      341.24      347.96     29.36 o 
 -13   2   7      143.43      154.75     28.91 o 
 -12   2   7      900.66      925.66     76.27 o 
 -11   2   7      275.49      261.70     28.04 o 
 -10   2   7      686.21      689.15     12.74 o 
  -9   2   7      302.35      302.18     21.98 o 
  -8   2   7     1195.38     1220.60     22.39 o 
  -7   2   7      215.38      216.47      8.36 o 
  -6   2   7      937.75      964.67     25.15 o 
  -5   2   7      598.67      598.42     11.11 o 
  -4   2   7     7974.30     7386.04     40.98 o 
  -3   2   7      973.93      906.28     14.84 o 
  -2   2   7      574.95      523.71     12.10 o 
  -1   2   7      653.62      653.72     12.58 o 
   0   2   7     8479.81     8548.18     73.19 o 
   1   2   7      177.63      203.25     41.07 o 
   2   2   7      948.76     1082.80     64.04 o 
   3   2   7      714.53      638.57     94.94 o 
   4   2   7     1529.29     1402.59    115.20 o 
   5   2   7      342.03      353.10    122.31 o 
   6   2   7     1345.05     1273.85    185.06 o 
   7   2   7       20.34       -4.93     40.47 o 
   8   2   7     1820.06     1793.08     78.98 o 
   9   2   7       50.01       -8.45     46.24 o 
  10   2   7      246.83      202.74     62.58 o 
  11   2   7       28.50       21.72     29.72 o 
  12   2   7      161.74      167.48     70.03 o 
  13   2   7       63.27       77.08     39.18 o 
  14   2   7      140.74       83.74     57.26 o 
 -15   3   7      594.72      601.07     54.52 o 
 -14   3   7       71.07       82.62     22.11 o 
 -13   3   7      116.25       92.58     27.71 o 
 -12   3   7       84.41       76.60     17.38 o 
 -11   3   7      951.23      978.00     18.84 o 
 -10   3   7      230.95      210.94     12.99 o 
  -9   3   7      190.89      170.50     12.73 o 
  -8   3   7      476.16      451.74     11.61 o 
  -7   3   7     1656.26     1777.47     27.64 o 
  -6   3   7     5773.94     5963.62     74.26 o 
  -5   3   7     1105.15     1105.66     29.57 o 
  -4   3   7     1145.23     1272.41     23.71 o 
  -3   3   7     1452.59     1475.09     25.86 o 
  -2   3   7     2782.65     2777.72     37.26 o 
  -1   3   7      634.63      635.03     16.53 o 
   0   3   7     8911.15     8766.20     86.16 o 
   1   3   7     1273.13     1310.46     60.06 o 
   2   3   7     4502.29     4400.16    119.06 o 
   3   3   7      814.90      794.69     53.40 o 
   4   3   7     2542.14     2470.00     87.32 o 
   5   3   7      644.90      739.22     46.68 o 
   6   3   7      240.15      268.52     75.46 o 
   7   3   7      129.50      149.74     59.78 o 
   8   3   7     1107.31     1231.64     88.33 o 
   9   3   7      346.26      235.94     86.48 o 
  10   3   7      150.28      105.29     60.17 o 
  11   3   7      124.55      151.30     57.94 o 
  12   3   7      317.38      228.83     65.60 o 
  13   3   7       52.24       50.60     34.87 o 
  14   3   7      236.55      277.08     88.83 o 
 -15   4   7      155.86      134.68     42.93 o 
 -14   4   7     2475.69     2598.85     89.06 o 
 -13   4   7       97.12       85.64     28.66 o 
 -12   4   7       34.77       46.52     26.36 o 
 -11   4   7      291.19      320.13     17.74 o 
 -10   4   7     1245.39     1252.24     49.37 o 
  -9   4   7      106.42      169.22     50.88 o 
  -8   4   7      239.13      235.27     71.93 o 
  -7   4   7      240.34      283.57     75.34 o 
  -6   4   7     1657.00     1696.80     29.53 o 
  -5   4   7      152.26      146.16     10.68 o 
  -4   4   7      554.35      535.19     16.52 o 
  -3   4   7     1092.00     1051.46     28.86 o 
  -2   4   7     1730.20     1846.69     31.21 o 
  -1   4   7      489.85      482.62     23.65 o 
   0   4   7       20.21       18.64     13.06 o 
   1   4   7      680.12      629.18     60.85 o 
   2   4   7     1326.05     1364.36     63.73 o 
   3   4   7      319.48      226.81     87.71 o 
   4   4   7      619.84      565.92    166.75 o 
   5   4   7      187.31      285.98     83.12 o 
   6   4   7     2541.12     2639.21     91.74 o 
   7   4   7      479.14      352.82     93.65 o 
   8   4   7      944.67     1012.83     97.23 o 
   9   4   7      255.14      263.59     52.06 o 
  10   4   7      165.55      140.44    131.10 o 
  11   4   7       73.26       62.47     76.30 o 
  12   4   7      145.40      104.51     83.24 o 
  13   4   7       63.34       57.04     47.75 o 
  14   4   7       57.33       58.33     55.70 o 
 -14   5   7       30.60       37.84     16.18 o 
 -13   5   7       45.20       52.11     13.15 o 
 -12   5   7       89.68      111.67     34.54 o 
 -11   5   7      745.88      758.25     36.44 o 
 -10   5   7      749.99      726.57     53.85 o 
  -9   5   7      235.95      205.21     53.35 o 
  -8   5   7      656.03      645.07     20.54 o 
  -7   5   7      704.37      684.99     13.52 o 
  -6   5   7     3120.99     3317.30     53.40 o 
  -5   5   7      501.32      497.49     13.64 o 
  -4   5   7     1005.59     1065.60     35.40 o 
  -3   5   7      565.01      561.53     24.80 o 
  -2   5   7     5396.16     5595.45     95.62 o 
  -1   5   7      888.92      876.73     24.42 o 
   0   5   7       32.27       31.81     31.54 o 
   1   5   7      447.23      477.47     27.62 o 
   2   5   7       72.80       66.27     14.62 o 
   3   5   7      509.58      558.53    136.53 o 
   4   5   7      740.68      666.90    214.00 o 
   5   5   7      418.12      413.72    113.52 o 
   6   5   7      568.38      545.43    124.49 o 
   7   5   7      381.48      455.76    121.41 o 
   8   5   7      259.67      178.96     91.86 o 
   9   5   7      259.49      266.89     75.79 o 
  10   5   7      228.36      187.74     89.23 o 
  11   5   7      373.19      428.50    149.34 o 
  12   5   7      253.73      115.25     87.49 o 
  13   5   7      256.67       90.74     57.04 o 
 -13   6   7      322.32      327.46     48.76 o 
 -12   6   7      123.83      127.29     34.87 o 
 -11   6   7      281.95      287.21     28.38 o 
 -10   6   7     1373.74     1365.53     53.51 o 
  -9   6   7      943.76      977.00     36.66 o 
  -8   6   7      334.09      304.45     41.25 o 
  -7   6   7      237.01      220.93     10.92 o 
  -6   6   7      568.60      567.32     11.08 o 
  -5   6   7     1330.05     1355.77     46.77 o 
  -4   6   7      721.41      692.41     46.71 o 
  -3   6   7      470.85      436.81     42.49 o 
  -2   6   7      911.83      821.95     42.04 o 
  -1   6   7      240.29      234.37     65.83 o 
   0   6   7      608.35      577.59     34.82 o 
   1   6   7      344.77      336.94     17.30 o 
   2   6   7      812.57      829.30     15.03 o 
   3   6   7      284.79      274.92      7.86 o 
   4   6   7       32.94       66.39     49.43 o 
   5   6   7      620.14      548.68    268.96 o 
   6   6   7     1625.06     1605.39     83.29 o 
   7   6   7      160.49      198.71     72.60 o 
   8   6   7      217.54      188.97     89.34 o 
   9   6   7      189.60      220.94    113.69 o 
  10   6   7      161.90      219.59     77.75 o 
  11   6   7       64.44      -22.00     55.86 o 
  12   6   7      323.85      306.47    157.91 o 
  13   6   7       87.90      226.09     59.11 o 
 -12   7   7      148.15       94.82     27.82 o 
 -11   7   7      179.20      179.51     42.82 o 
 -10   7   7       84.50       85.20     25.75 o 
  -9   7   7      655.34      716.94     27.26 o 
  -8   7   7      428.92      466.92     20.49 o 
  -7   7   7      204.95      206.04     11.66 o 
  -6   7   7      400.45      396.91     18.75 o 
  -5   7   7      242.56      256.63     10.23 o 
  -3   7   7      445.15      468.07     36.27 o 
  -2   7   7     1487.52     1485.88    138.71 o 
  -1   7   7     1586.29     1688.57     75.29 o 
   0   7   7      236.76      259.27     30.26 o 
   1   7   7      835.44      796.79     49.06 o 
   2   7   7      451.03      445.74     12.55 o 
   3   7   7      604.81      609.61     56.70 o 
   4   7   7      355.52      299.36    112.01 o 
   5   7   7      442.80      464.32    152.25 o 
   6   7   7     1195.79     1252.63     72.88 o 
   7   7   7      348.13      324.32     94.60 o 
   8   7   7      119.26       61.74     33.25 o 
   9   7   7      254.49      249.82     96.56 o 
  10   7   7      112.49       46.18     39.07 o 
  11   7   7      255.97      297.46     62.25 o 
  12   7   7      242.86      167.98     60.29 o 
 -11   8   7       28.39       11.08      9.85 o 
 -10   8   7      589.77      537.03     21.10 o 
  -9   8   7      614.06      550.52     71.37 o 
  -8   8   7     1335.50     1471.72     78.31 o 
  -7   8   7      102.72      120.96     40.47 o 
  -6   8   7      639.42      620.38     30.34 o 
  -5   8   7      448.68      548.84     24.80 o 
  -1   8   7      201.44      239.63     47.58 o 
   0   8   7     1002.40     1201.86     66.61 o 
   1   8   7      289.19      227.06     16.51 o 
   2   8   7      194.31      182.34     10.51 o 
   3   8   7      146.45      120.10     18.65 o 
   4   8   7      334.37      255.59    110.78 o 
   5   8   7      529.74      636.84    109.38 o 
   6   8   7      271.79      242.15    130.31 o 
   7   8   7      201.60       91.02     74.90 o 
   8   8   7      201.21      160.37     76.46 o 
   9   8   7      345.06      413.10     68.68 o 
  10   8   7       19.22       79.43     71.03 o 
  11   8   7      154.61      147.78     64.60 o 
 -10   9   7       49.60       36.22     11.92 o 
  -9   9   7      341.09      357.29     34.15 o 
  -8   9   7      120.60       90.07     26.59 o 
  -7   9   7      927.85     1030.18     54.58 o 
  -6   9   7       22.68       31.96     24.46 o 
   2   9   7      456.97      441.82     51.22 o 
   3   9   7      365.08      352.42     55.70 o 
   4   9   7      117.19      144.03     48.53 o 
   5   9   7      229.28      320.29     59.61 o 
   6   9   7      182.15      107.31     60.73 o 
   7   9   7      481.38      324.32     68.07 o 
   8   9   7       76.01       58.10     64.32 o 
  -9  10   7      132.24       93.20     27.60 o 
  -8  10   7      535.51      465.78     41.81 o 
  -7  10   7       86.90       79.26     17.52 o 
  -6  10   7      125.16      110.61     23.62 o 
  -8  11   7       33.43       16.40     16.34 o 
  -7  11   7      598.07      548.90     60.79 o 
  -6  11   7        8.84       22.95     13.27 o 
  -7  12   7       20.31        8.79      7.11 o 
  -6  12   7       51.00       37.50     24.52 o 
  -6  13   7       99.35       82.45     26.20 o 
  -3 -15   8       55.01       38.41     12.64 o 
  -2 -15   8      161.09      150.38     32.13 o 
  -1 -15   8       70.96       68.69     17.10 o 
  -8 -14   8       35.34       39.41     16.35 o 
  -7 -14   8      279.56      196.25     61.14 o 
  -6 -14   8       12.40       31.86     14.29 o 
  -5 -14   8      113.57       96.99     21.17 o 
  -4 -14   8       75.92       67.08     13.11 o 
  -3 -14   8      235.90      207.54     51.53 o 
  -2 -14   8       29.72       43.76     16.28 o 
  -1 -14   8      256.10      203.29     40.75 o 
   0 -14   8        1.22       16.60      8.46 o 
   1 -14   8      218.99      183.58     32.33 o 
   2 -14   8       90.99      102.73     21.46 o 
   3 -14   8      145.99      119.27     31.25 o 
 -10 -13   8       54.54       55.28     31.16 o 
  -9 -13   8       24.41       -4.02     25.83 o 
  -8 -13   8       47.27       56.83     27.61 o 
  -7 -13   8       88.51       64.87     25.09 o 
  -6 -13   8       13.76       20.59      9.07 o 
  -5 -13   8      137.59      121.44     23.76 o 
  -4 -13   8      150.90      176.66     33.80 o 
  -3 -13   8       30.45       10.63     16.72 o 
  -2 -13   8       77.34       63.66     14.95 o 
  -1 -13   8       98.73       90.52     16.70 o 
   0 -13   8       11.56       21.36      7.44 o 
   1 -13   8       63.46       41.75     11.74 o 
   2 -13   8        9.79       20.69     10.38 o 
   3 -13   8       23.71       17.92      7.25 o 
   4 -13   8       65.89       55.15     15.38 o 
   5 -13   8      135.17      122.68     37.14 o 
   6 -13   8        3.08       19.07     14.16 o 
 -12 -12   8        7.28       11.23     19.16 o 
 -11 -12   8       89.49       51.84     26.73 o 
 -10 -12   8       86.70      131.12     33.47 o 
  -9 -12   8      133.33       94.05     30.89 o 
  -8 -12   8       26.10       -1.33     42.54 o 
  -7 -12   8      312.19      284.55     59.33 o 
  -6 -12   8       13.92       16.33     18.95 o 
  -5 -12   8      202.22      190.06     30.72 o 
  -4 -12   8      148.51      163.02     25.29 o 
  -3 -12   8      375.04      331.92     43.89 o 
  -2 -12   8      199.78      179.99     27.39 o 
  -1 -12   8      283.14      287.96     44.52 o 
   0 -12   8      304.10      252.31     34.77 o 
   1 -12   8      333.52      376.43     21.46 o 
   2 -12   8        9.22       10.74     11.73 o 
   3 -12   8      208.90      193.11     27.77 o 
   4 -12   8       20.62       22.19     11.49 o 
   5 -12   8      164.35      134.49     21.02 o 
   6 -12   8       25.50       34.25     20.99 o 
   7 -12   8      292.34      278.29     52.41 o 
 -13 -11   8       84.65       22.00     26.25 o 
 -12 -11   8       33.66       32.41     10.72 o 
 -11 -11   8      152.22       59.61     44.03 o 
 -10 -11   8       12.45        0.78     17.74 o 
  -9 -11   8      170.08      197.52     37.52 o 
  -8 -11   8      200.54      150.42     44.81 o 
  -7 -11   8       44.20       64.85     11.21 o 
  -6 -11   8       64.14       54.72     12.19 o 
  -5 -11   8      190.69      197.28     31.61 o 
  -4 -11   8      262.69      272.62     32.93 o 
  -3 -11   8       32.09       25.03      5.18 o 
  -2 -11   8       78.55      112.04     13.85 o 
  -1 -11   8      134.03      150.86     19.27 o 
   0 -11   8      188.78      145.64     22.28 o 
   1 -11   8      182.67      150.45     22.23 o 
   2 -11   8      170.30      173.09     22.60 o 
   3 -11   8       42.19       42.68     12.71 o 
   4 -11   8       36.60       46.74     13.31 o 
   5 -11   8      150.88      121.40     23.62 o 
   6 -11   8       80.65       87.80     17.70 o 
   7 -11   8       13.95       11.80     10.40 o 
   8 -11   8       19.93       15.15     18.10 o 
 -14 -10   8       14.86       30.05     18.58 o 
 -13 -10   8      232.18      187.29     63.92 o 
 -12 -10   8       56.23       50.81     11.53 o 
 -11 -10   8      172.20      136.95     48.72 o 
 -10 -10   8       11.57       29.38     14.79 o 
  -9 -10   8      121.84      148.10     38.30 o 
  -8 -10   8      133.22       78.06     16.42 o 
  -7 -10   8      280.08      308.72     37.69 o 
  -6 -10   8       67.35       71.60     11.94 o 
  -5 -10   8      219.70      228.43     19.13 o 
  -4 -10   8      160.09      149.76     18.09 o 
  -3 -10   8      467.07      471.26     22.62 o 
  -2 -10   8       41.53       49.13     13.26 o 
  -1 -10   8      467.02      538.56     20.67 o 
   0 -10   8        9.99       25.02     13.12 o 
   1 -10   8      597.00      649.94     27.49 o 
   2 -10   8       46.41       40.98     13.22 o 
   3 -10   8      286.18      294.16     31.18 o 
   4 -10   8      163.64      153.87     22.37 o 
   5 -10   8      168.85      166.42     26.90 o 
   6 -10   8      143.06      160.31     23.50 o 
   7 -10   8      357.12      418.98     77.82 o 
   8 -10   8       46.11       31.68     11.70 o 
   9 -10   8      131.17      119.45     28.58 o 
  10 -10   8       58.37       73.41     28.88 o 
 -15  -9   8       84.51       67.97     25.03 o 
 -14  -9   8      230.87      256.41     56.20 o 
 -13  -9   8       72.95      103.61     34.47 o 
 -12  -9   8        3.86       29.44     11.71 o 
 -11  -9   8      226.15      212.69     57.30 o 
 -10  -9   8       20.80       22.65     12.51 o 
  -9  -9   8      102.32       80.07     20.89 o 
  -8  -9   8      468.25      430.08     31.12 o 
  -7  -9   8      175.72      180.04     25.81 o 
  -6  -9   8        2.08       13.48      4.17 o 
  -5  -9   8      762.15      793.43     33.15 o 
  -4  -9   8      286.82      306.04     16.87 o 
  -3  -9   8       77.79       61.51     11.65 o 
  -2  -9   8      513.03      539.22     15.81 o 
  -1  -9   8      439.71      470.80     19.11 o 
   0  -9   8      683.54      685.95     18.57 o 
   1  -9   8      182.37      197.98     28.38 o 
   2  -9   8      197.95      209.89     30.41 o 
   3  -9   8       54.09       54.39     13.67 o 
   4  -9   8       13.27       26.24     10.23 o 
   5  -9   8      361.80      383.09     51.94 o 
   6  -9   8      212.84      194.28     27.12 o 
   7  -9   8       98.88       83.65     16.31 o 
   8  -9   8       92.83      108.57     18.30 o 
   9  -9   8      109.86      109.59     28.48 o 
  10  -9   8        8.80       15.65     12.35 o 
 -16  -8   8       25.41       16.35     15.45 o 
 -15  -8   8       79.90       76.73     30.95 o 
 -14  -8   8      119.75       87.24     21.79 o 
 -13  -8   8      898.91     1029.05     75.60 o 
 -12  -8   8      236.94      196.71     47.10 o 
 -11  -8   8      212.27      188.90     41.98 o 
 -10  -8   8        9.77       39.25     19.14 o 
  -9  -8   8      339.17      351.15     25.67 o 
  -8  -8   8      101.56       86.58     14.87 o 
  -7  -8   8      678.09      744.41     19.56 o 
  -6  -8   8       69.09       57.64      7.13 o 
  -5  -8   8      866.63      889.94     17.94 o 
  -4  -8   8     1106.14     1216.91     26.11 o 
  -3  -8   8      745.67      792.61     17.22 o 
  -2  -8   8      372.41      418.98     14.51 o 
  -1  -8   8      301.56      283.26     12.87 o 
   0  -8   8     1198.87     1213.23     35.69 o 
   1  -8   8      288.63      304.83     15.83 o 
   2  -8   8       89.21       81.16     15.99 o 
   3  -8   8      347.76      327.93     18.73 o 
   4  -8   8       48.86       66.22      9.03 o 
   5  -8   8      487.52      520.07     22.28 o 
   6  -8   8       67.48       58.64     13.88 o 
   7  -8   8      499.38      597.46     44.85 o 
   8  -8   8      392.03      410.99     49.57 o 
   9  -8   8      220.56      334.69     79.26 o 
  10  -8   8       43.84       56.52     16.54 o 
  11  -8   8      106.05      103.64     31.31 o 
 -16  -7   8       39.07       44.30     17.60 o 
 -15  -7   8       36.51       20.38     20.21 o 
 -14  -7   8      502.74      545.08     32.97 o 
 -13  -7   8       88.09       90.83     23.39 o 
 -12  -7   8      218.82      174.75     30.60 o 
 -11  -7   8       84.49       52.54     15.45 o 
 -10  -7   8      326.47      346.81     23.96 o 
  -9  -7   8      454.63      462.66     19.38 o 
  -8  -7   8      351.76      326.28     23.59 o 
  -7  -7   8      278.34      263.90     23.65 o 
  -6  -7   8     1051.58     1051.58     23.12 o 
  -5  -7   8      455.42      464.83     11.18 o 
  -4  -7   8      916.71      912.72     15.22 o 
  -3  -7   8      198.14      207.33     21.68 o 
  -2  -7   8      368.52      356.82     16.81 o 
  -1  -7   8      501.59      493.97     22.13 o 
   0  -7   8      283.31      320.33     18.81 o 
   1  -7   8      316.32      305.94     29.47 o 
   2  -7   8      188.35      192.58     12.12 o 
   3  -7   8      455.72      419.65     24.76 o 
   4  -7   8      375.68      459.40     42.97 o 
   5  -7   8      537.01      676.25     29.88 o 
   6  -7   8      471.86      502.59     29.81 o 
   7  -7   8       78.12       82.80     15.64 o 
   8  -7   8      118.73       92.35     21.09 o 
   9  -7   8      262.61      232.38     51.50 o 
  10  -7   8       26.81       42.17     16.59 o 
  11  -7   8       52.70       63.78     15.38 o 
  12  -7   8      136.40      100.84     29.70 o 
 -16  -6   8       80.25       56.02     19.00 o 
 -15  -6   8      109.51      103.89     25.69 o 
 -14  -6   8       41.86       31.51     23.93 o 
 -13  -6   8     1077.12     1117.97     33.10 o 
 -12  -6   8       16.63       20.22      9.12 o 
 -11  -6   8      456.08      430.09     65.79 o 
 -10  -6   8       41.13       41.25     10.19 o 
  -9  -6   8     1856.27     1960.76     74.19 o 
  -8  -6   8       46.94       39.97      8.36 o 
  -7  -6   8      855.47      838.93     31.74 o 
  -6  -6   8       25.03       17.15      5.12 o 
  -5  -6   8     1576.23     1597.16     27.33 o 
  -4  -6   8      994.76     1047.59     20.37 o 
  -3  -6   8     1200.47     1197.72     21.59 o 
  -2  -6   8     1647.74     1734.22     34.77 o 
  -1  -6   8      453.88      483.51     18.54 o 
   0  -6   8     1252.25     1347.76     26.65 o 
   1  -6   8      199.71      221.87     12.56 o 
   2  -6   8     1546.03     1663.01     27.49 o 
   3  -6   8      492.59      493.20     14.24 o 
   4  -6   8      479.10      468.35     26.93 o 
   5  -6   8      421.67      463.06     55.44 o 
   6  -6   8       87.95      106.49     16.58 o 
   7  -6   8      477.03      572.14     66.72 o 
   8  -6   8      497.88      481.30     23.72 o 
   9  -6   8      205.25      202.55     45.91 o 
  10  -6   8       82.24       68.31     25.36 o 
  11  -6   8       97.11       88.09     19.84 o 
  12  -6   8      206.97      195.17     47.89 o 
 -17  -5   8       38.11       59.56     22.61 o 
 -16  -5   8      774.62      806.29     29.82 o 
 -15  -5   8      144.24      107.72     24.04 o 
 -14  -5   8      978.32      996.03     38.67 o 
 -13  -5   8       65.79       68.67     23.22 o 
 -12  -5   8      675.06      690.37     28.34 o 
 -11  -5   8      365.13      387.38     33.79 o 
 -10  -5   8     2447.21     2544.01     44.96 o 
  -9  -5   8       50.48       57.84     16.94 o 
  -8  -5   8      648.07      642.82      7.17 o 
  -7  -5   8      499.62      485.42     13.07 o 
  -6  -5   8     5746.06     5908.66    127.81 o 
  -5  -5   8      364.87      396.58     14.15 o 
  -4  -5   8      369.20      335.88     15.28 o 
  -3  -5   8       99.12      109.84     14.07 o 
  -2  -5   8     1080.16     1095.13     19.75 o 
  -1  -5   8      526.33      535.84     14.55 o 
   0  -5   8      327.08      330.95     13.34 o 
   1  -5   8      370.65      372.04     17.01 o 
   2  -5   8      630.24      628.02     17.49 o 
   3  -5   8      293.98      314.89     16.86 o 
   4  -5   8      109.51      119.02     14.16 o 
   5  -5   8      133.71      138.57     10.67 o 
   6  -5   8      778.41      809.93     47.29 o 
   7  -5   8      265.81      337.22     43.07 o 
   8  -5   8      403.26      416.76     28.96 o 
   9  -5   8      122.44      160.19     25.18 o 
  10  -5   8      199.43      224.94     34.05 o 
  11  -5   8       54.21       55.03     20.03 o 
  12  -5   8      301.42      232.38     64.64 o 
  13  -5   8       27.03       20.16     10.33 o 
 -18  -4   8      169.92      112.74     35.49 o 
 -17  -4   8       12.63       23.79     12.65 o 
 -16  -4   8       26.68       28.79     13.91 o 
 -15  -4   8      131.90       92.59     22.66 o 
 -14  -4   8       69.29       80.45     25.08 o 
 -13  -4   8      185.32      199.45     28.17 o 
 -12  -4   8      253.77      261.87     36.14 o 
 -11  -4   8     1071.54     1100.84     49.84 o 
 -10  -4   8      289.91      344.60     60.12 o 
  -9  -4   8      343.37      340.61     18.82 o 
  -8  -4   8      460.65      483.86     15.02 o 
  -7  -4   8      733.54      789.45     17.12 o 
  -6  -4   8      193.73      224.13     17.49 o 
  -5  -4   8      149.58      152.26      7.99 o 
  -4  -4   8      722.97      723.61     13.21 o 
  -3  -4   8     1311.85     1382.11     28.89 o 
  -2  -4   8     1772.82     1793.75     41.72 o 
  -1  -4   8     1016.66      987.58     28.12 o 
   0  -4   8      355.24      425.32     18.87 o 
   1  -4   8     1094.09     1132.67     31.23 o 
   2  -4   8     2340.22     2486.91     33.61 o 
   3  -4   8      373.89      372.50     13.78 o 
   4  -4   8      398.13      382.92     16.90 o 
   5  -4   8      332.29      359.09     15.06 o 
   6  -4   8       65.73       67.16     13.35 o 
   7  -4   8      470.30      440.79     24.67 o 
   8  -4   8       26.20       28.22     12.66 o 
   9  -4   8       39.80       27.30     14.90 o 
  10  -4   8      219.44      190.58     32.50 o 
  11  -4   8      292.76      302.85     71.86 o 
  12  -4   8      515.34      539.06     60.43 o 
  13  -4   8      126.17       97.74     29.63 o 
 -18  -3   8      352.02      259.78     91.13 o 
 -17  -3   8       17.85       24.63     20.66 o 
 -16  -3   8     1200.40     1269.37     28.38 o 
 -15  -3   8      423.91      364.63     81.48 o 
 -14  -3   8      576.07      485.98     30.68 o 
 -13  -3   8      223.81      206.09     28.10 o 
 -12  -3   8      270.87      255.50     39.21 o 
 -11  -3   8      694.67      676.10     37.73 o 
 -10  -3   8     5210.57     5314.78    119.51 o 
  -9  -3   8       62.71       57.87     15.33 o 
  -8  -3   8     2650.46     2688.58     47.78 o 
  -7  -3   8      472.15      472.96      9.47 o 
  -6  -3   8      525.82      551.80     13.07 o 
  -5  -3   8      767.51      788.94     19.14 o 
  -4  -3   8     1567.26     1564.34     18.26 o 
  -3  -3   8      281.37      283.71     10.64 o 
  -2  -3   8     8477.76     8435.02     81.28 o 
  -1  -3   8     1274.38     1318.00     27.28 o 
   0  -3   8     2958.76     3125.31     40.12 o 
   1  -3   8      817.02      864.91     24.21 o 
   2  -3   8     5145.09     5434.13    113.23 o 
   3  -3   8      289.04      314.42     16.97 o 
   4  -3   8     1850.51     1879.38     43.78 o 
   5  -3   8       77.47       62.11     10.41 o 
   6  -3   8       37.45       32.01      7.89 o 
   7  -3   8       54.53       45.80     10.14 o 
   8  -3   8      328.34      310.36     10.90 o 
   9  -3   8      105.65       71.57     20.17 o 
  10  -3   8      969.02     1007.90     45.21 o 
  11  -3   8      269.14      279.72     51.10 o 
  12  -3   8     1180.04     1375.98     58.94 o 
  13  -3   8       54.79       40.80     14.16 o 
 -16  -2   8        0.52       15.63      8.51 o 
 -15  -2   8      106.67      103.11     20.21 o 
 -14  -2   8       62.29       58.86     13.88 o 
 -13  -2   8      241.92      279.66     20.28 o 
 -12  -2   8       65.04       69.41     12.19 o 
 -11  -2   8      119.69      105.17      8.27 o 
 -10  -2   8      169.33      169.27     28.21 o 
  -9  -2   8      107.02      102.30     20.05 o 
  -8  -2   8     5247.52     5504.29     62.49 o 
  -7  -2   8      385.75      391.82     13.25 o 
  -6  -2   8      599.03      593.89     20.26 o 
  -5  -2   8      283.58      297.65     11.46 o 
  -4  -2   8      119.99      136.61      7.11 o 
  -3  -2   8      398.03      374.15     10.00 o 
  -2  -2   8     1998.69     1861.28     34.17 o 
  -1  -2   8      134.20      137.18     15.42 o 
   0  -2   8      306.08      262.21     35.77 o 
   1  -2   8      665.30      655.92     27.47 o 
   2  -2   8     1017.18     1096.97     35.48 o 
   3  -2   8      324.31      313.09     29.67 o 
   4  -2   8     1234.55     1230.43    111.31 o 
   5  -2   8      108.97      121.44     22.25 o 
   6  -2   8      460.79      513.35     13.89 o 
   7  -2   8      179.05      170.70     30.45 o 
   8  -2   8       65.50       54.19     17.55 o 
   9  -2   8      128.92      192.67     59.84 o 
  10  -2   8      177.83       76.46     44.44 o 
  11  -2   8       85.71       76.24     40.58 o 
  12  -2   8      742.64      851.51     55.75 o 
  13  -2   8      103.19       96.05     45.96 o 
  14  -2   8      289.42      243.54     70.08 o 
 -17  -1   8       60.47       77.47     40.13 o 
 -16  -1   8     2216.36     2314.36    118.42 o 
 -15  -1   8       86.97       49.50     15.50 o 
 -14  -1   8       59.52       36.29     10.79 o 
 -13  -1   8      157.58      141.70     20.71 o 
 -12  -1   8      538.83      570.34     16.15 o 
 -11  -1   8      181.75      174.49     10.13 o 
 -10  -1   8     4287.72     4323.21     60.62 o 
  -9  -1   8      440.08      429.85     18.36 o 
  -8  -1   8     1505.85     1410.64     19.47 o 
  -7  -1   8      255.47      270.01      8.49 o 
  -6  -1   8      272.26      256.62     16.83 o 
  -5  -1   8      226.87      220.91     13.62 o 
  -4  -1   8     6572.14     6515.65     87.69 o 
  -3  -1   8      184.61      202.78     11.43 o 
  -2  -1   8     5547.90     5160.80     76.41 o 
  -1  -1   8      243.05      269.39      8.83 o 
   0  -1   8       10.30       16.51     15.23 o 
   1  -1   8      282.11      283.39     16.98 o 
   2  -1   8     2170.95     2251.56     41.76 o 
   3  -1   8      562.90      617.79     37.25 o 
   4  -1   8     7004.40     7672.17    281.08 o 
   5  -1   8       64.08       97.51     50.49 o 
   6  -1   8      443.36      429.34    154.21 o 
   7  -1   8      198.44      168.77     57.21 o 
   8  -1   8      143.83       86.59     35.71 o 
   9  -1   8       75.61       70.70     38.40 o 
  10  -1   8     1509.30     1519.64     88.11 o 
  11  -1   8      297.03      250.77     93.48 o 
  12  -1   8      947.30      966.93    164.51 o 
  13  -1   8       85.29       66.61     56.59 o 
  14  -1   8       12.23       32.91     33.92 o 
 -17   0   8       23.27       21.72     16.18 o 
 -16   0   8       46.91       22.78     12.48 o 
 -15   0   8       11.81        3.11     14.72 o 
 -14   0   8      196.73      184.32     41.21 o 
 -13   0   8      203.16      221.83     50.81 o 
 -12   0   8        7.58        4.08     10.21 o 
 -11   0   8      337.87      351.33     11.46 o 
 -10   0   8      243.77      236.89      9.16 o 
  -9   0   8       83.56       84.80     10.34 o 
  -8   0   8     9202.78     9135.21     89.04 o 
  -7   0   8       58.71       57.87      5.74 o 
  -6   0   8       95.68      100.50      5.80 o 
  -5   0   8       37.50       33.14      6.71 o 
  -4   0   8       10.45        9.04      4.69 o 
  -3   0   8      410.62      411.17     13.59 o 
  -2   0   8       51.88       31.23      5.01 o 
  -1   0   8      344.71      350.86     15.34 o 
   0   0   8     1560.59     1382.47     52.03 o 
   1   0   8      240.82      290.40     18.86 o 
   2   0   8      137.82      234.06     56.45 o 
   3   0   8       19.29       -3.64     29.72 o 
   4   0   8      267.53      241.20     81.28 o 
   5   0   8      329.95      361.05    110.78 o 
   6   0   8      555.69      521.75     41.81 o 
   7   0   8       54.70       85.31     50.04 o 
   8   0   8       57.20       76.30     49.76 o 
   9   0   8      425.04      483.41    138.65 o 
  10   0   8       32.31       -7.16     42.77 o 
  11   0   8       20.73       65.66     41.53 o 
  12   0   8     1042.15     1297.97     67.23 o 
  13   0   8      141.38      126.28     93.03 o 
  14   0   8      364.47      241.26    129.19 o 
 -17   1   8       60.46       94.49     29.28 o 
 -16   1   8     2216.84     2218.66     73.33 o 
 -15   1   8       87.05       36.61     23.79 o 
 -14   1   8       56.92       44.77     14.46 o 
 -13   1   8      158.54      181.41     28.26 o 
 -12   1   8      519.42      555.18     17.65 o 
 -11   1   8      180.57      184.11     14.58 o 
 -10   1   8     4274.54     4368.68     60.78 o 
  -9   1   8      441.93      446.92     11.32 o 
  -8   1   8     1490.76     1384.91     25.67 o 
  -7   1   8      254.26      265.43     10.06 o 
  -6   1   8      266.14      256.47      5.12 o 
  -5   1   8      222.92      203.41      5.71 o 
  -4   1   8     6497.55     6402.56     33.68 o 
  -3   1   8      187.60      181.60      7.95 o 
  -2   1   8     5671.93     5323.59     76.31 o 
  -1   1   8      242.78      268.08      8.94 o 
   0   1   8       10.33        5.98      7.36 o 
   1   1   8      284.91      412.21     94.82 o 
   2   1   8     2071.86     2150.82     74.39 o 
   3   1   8      566.21      799.39     58.83 o 
   4   1   8     6987.04     7137.11    173.75 o 
   5   1   8       63.89       47.64     23.96 o 
   6   1   8      457.26      486.43    153.15 o 
   7   1   8      194.12      146.77     60.40 o 
   8   1   8      139.65      173.64     59.95 o 
   9   1   8       76.51       50.55     39.46 o 
  10   1   8     1514.40     1527.64     95.50 o 
  11   1   8      296.98      383.72     91.80 o 
  12   1   8      944.51      968.27    183.88 o 
  13   1   8       85.79       92.92     55.86 o 
  14   1   8       13.02       -1.40     54.74 o 
 -17   2   8       95.02       80.49     34.43 o 
 -16   2   8        0.48       15.28      8.68 o 
 -15   2   8      107.80      107.81     39.69 o 
 -14   2   8       75.63       92.25     32.86 o 
 -13   2   8      244.90      264.89     29.68 o 
 -12   2   8       66.31       78.86     15.74 o 
 -11   2   8      120.20      133.09     20.84 o 
 -10   2   8      171.51      168.23     12.07 o 
  -9   2   8      110.89       84.36     10.44 o 
  -8   2   8     5251.41     5541.16     88.50 o 
  -7   2   8      383.57      400.58     11.21 o 
  -6   2   8      599.96      633.36     20.04 o 
  -5   2   8      287.02      289.02      5.84 o 
  -4   2   8      109.26      130.05      9.22 o 
  -3   2   8      387.00      375.25     18.51 o 
  -2   2   8     2042.05     1990.00     33.76 o 
  -1   2   8      137.76      125.67     22.11 o 
   0   2   8      305.44      282.82     13.18 o 
   1   2   8      661.23      706.58     43.05 o 
   2   2   8     1071.97     1281.57     90.07 o 
   3   2   8      317.88      294.21     89.28 o 
   4   2   8     1264.39     1374.77     65.27 o 
   5   2   8      107.13      171.68     58.55 o 
   6   2   8      486.18      502.05    118.11 o 
   7   2   8      176.59      185.06     59.33 o 
   8   2   8       73.14      122.48     39.58 o 
   9   2   8      130.98      137.76     41.98 o 
  10   2   8      183.00      226.37     68.29 o 
  11   2   8       86.36       61.57     27.15 o 
  12   2   8      749.47      580.97    182.65 o 
  13   2   8      103.55       49.54     52.51 o 
  14   2   8      288.77      119.90    102.21 o 
 -16   3   8     1200.88     1378.30     36.78 o 
 -15   3   8      424.24      466.17     47.19 o 
 -14   3   8      572.99      616.18     30.34 o 
 -13   3   8      226.66      228.44     65.27 o 
 -12   3   8      251.38      221.99     10.61 o 
 -11   3   8      689.88      676.14     36.06 o 
 -10   3   8     5208.78     5604.70     33.71 o 
  -9   3   8       61.18       57.08      7.11 o 
  -8   3   8     2642.84     2672.23     66.96 o 
  -7   3   8      473.45      484.28      9.10 o 
  -6   3   8      524.39      521.86     24.41 o 
  -5   3   8      773.51      767.53     17.97 o 
  -4   3   8     1592.92     1624.23     22.02 o 
  -3   3   8      282.73      289.25      7.97 o 
  -2   3   8     8559.27     8039.76    103.56 o 
  -1   3   8     1265.57     1326.15     36.92 o 
   0   3   8     2963.94     3146.50     53.87 o 
   1   3   8      834.43      868.87     35.77 o 
   2   3   8     5058.43     5821.39    154.89 o 
   3   3   8      285.67      289.34    136.19 o 
   4   3   8     1815.82     2064.11     99.75 o 
   5   3   8       80.58      103.61     56.37 o 
   6   3   8       31.41       39.41     28.44 o 
   7   3   8       52.07       62.75     59.22 o 
   8   3   8      311.65      284.97     95.16 o 
   9   3   8      106.99       70.75     43.55 o 
  10   3   8      962.20     1063.21     82.73 o 
  11   3   8      271.20      233.98     86.04 o 
  12   3   8     1183.40     1238.97     74.73 o 
  13   3   8       53.83       26.81     29.61 o 
 -15   4   8      133.34      104.40     35.88 o 
 -14   4   8       76.76       58.33     21.72 o 
 -13   4   8      189.60      183.83     51.44 o 
 -12   4   8      262.47      263.76     69.63 o 
 -11   4   8     1054.97     1145.72     92.70 o 
 -10   4   8      290.56      329.08     25.36 o 
  -9   4   8      328.39      315.48     19.98 o 
  -7   4   8      715.46      693.04     21.52 o 
  -6   4   8      184.51      203.61     15.19 o 
  -5   4   8      149.08      142.56      9.83 o 
  -4   4   8      751.97      740.13     11.17 o 
  -3   4   8     1280.41     1328.62     49.42 o 
  -2   4   8     1730.24     1824.46     33.93 o 
  -1   4   8     1031.57      964.70     36.75 o 
   0   4   8      356.61      397.87     20.34 o 
   1   4   8     1083.06     1142.56     38.45 o 
   2   4   8     2379.06     2386.70    126.95 o 
   3   4   8      379.66      346.94    102.10 o 
   4   4   8      408.80      362.95    103.44 o 
   5   4   8      340.07      366.08     95.50 o 
   6   4   8       70.50       50.83     22.84 o 
   7   4   8      468.54      390.21    124.43 o 
   8   4   8       24.57       57.04     37.22 o 
   9   4   8       36.95       44.95     41.87 o 
  10   4   8      224.08      166.98     67.95 o 
  11   4   8      298.76      231.96    107.81 o 
  12   4   8      514.94      445.23    205.04 o 
  13   4   8      123.99       78.65     76.80 o 
 -14   5   8      967.08     1056.21     53.29 o 
 -13   5   8       63.42       71.09     22.39 o 
 -12   5   8      661.78      659.23     28.27 o 
 -11   5   8      367.75      417.64     26.98 o 
 -10   5   8     2478.21     2607.42     75.40 o 
  -9   5   8       50.76       48.48     14.11 o 
  -8   5   8      649.47      678.26     23.51 o 
  -7   5   8      496.59      517.52     27.79 o 
  -6   5   8     5692.48     5707.74    205.06 o 
  -5   5   8      362.84      383.12     26.14 o 
  -4   5   8      369.34      337.26     11.40 o 
  -3   5   8       98.05       74.04     13.24 o 
  -2   5   8     1091.55     1120.77     32.53 o 
  -1   5   8      518.77      513.06     27.29 o 
   0   5   8      329.82      288.73     30.23 o 
   1   5   8      379.58      393.40     12.20 o 
   2   5   8      610.61      590.82     14.81 o 
   3   5   8      292.77      290.63     57.77 o 
   4   5   8      113.48       63.70     50.04 o 
   5   5   8      128.33      120.80     48.48 o 
   6   5   8      767.56      789.82    249.04 o 
   7   5   8      271.08      179.91    125.61 o 
   8   5   8      378.27      245.90    162.83 o 
   9   5   8      122.41       60.73     49.03 o 
  10   5   8      195.33      185.39     90.79 o 
  11   5   8       55.65       57.10     56.98 o 
  12   5   8      302.37      303.84    133.67 o 
  13   5   8       28.44       72.38     39.63 o 
 -13   6   8     1077.58     1108.38     45.17 o 
 -12   6   8       18.58       16.85     12.48 o 
 -11   6   8      441.42      478.43     43.55 o 
 -10   6   8       38.90        0.06     19.42 o 
  -9   6   8     1845.82     1870.72     55.08 o 
  -8   6   8       54.70       60.34     16.18 o 
  -7   6   8      875.97      900.26     18.92 o 
  -6   6   8       24.64       26.93      7.22 o 
  -5   6   8     1571.27     1590.10     37.44 o 
  -4   6   8     1026.99     1044.42     31.32 o 
  -3   6   8     1191.14     1146.59     43.41 o 
  -2   6   8     1675.95     1764.75     78.09 o 
  -1   6   8      477.06      510.72     32.30 o 
   0   6   8     1254.34     1244.72     45.35 o 
   1   6   8      193.34      134.97     41.20 o 
   2   6   8     1560.57     1667.63     70.95 o 
   3   6   8      508.77      596.26    164.46 o 
   4   6   8      471.12      500.99    160.15 o 
   5   6   8      430.72      495.89     85.14 o 
   6   6   8       90.45       99.53     45.00 o 
   7   6   8      480.61      507.81    149.96 o 
   8   6   8      486.65      509.66    187.41 o 
   9   6   8      202.91      173.92     86.93 o 
  10   6   8       83.61      183.99     97.34 o 
  11   6   8       99.91       81.56     58.61 o 
  12   6   8      200.33      162.11    104.28 o 
 -12   7   8      221.64      143.91     43.33 o 
 -11   7   8       86.80       90.74     23.79 o 
 -10   7   8      332.83      323.26     22.17 o 
  -9   7   8      445.84      449.49     50.04 o 
  -8   7   8      345.90      351.45      8.91 o 
  -7   7   8      276.87      271.67     23.57 o 
  -6   7   8     1023.14      968.76     26.31 o 
  -5   7   8      445.68      455.52     14.54 o 
  -4   7   8      905.22      938.27     38.34 o 
  -3   7   8      195.91      170.45     46.46 o 
  -2   7   8      373.49      377.95    101.37 o 
  -1   7   8      499.47      554.11     52.39 o 
   0   7   8      279.88      259.45     66.78 o 
   1   7   8      318.30      309.75     20.33 o 
   2   7   8      175.37      200.65     23.66 o 
   3   7   8      463.47      447.02     31.51 o 
   4   7   8      390.09      351.47    107.31 o 
   5   7   8      531.74      511.23    147.22 o 
   6   7   8      473.08      501.10    164.18 o 
   7   7   8       80.67       40.30     44.95 o 
   8   7   8      110.25       91.86     53.35 o 
   9   7   8      263.87      248.53    135.41 o 
  10   7   8       30.26       34.03     42.65 o 
  11   7   8       53.85      -29.28     64.65 o 
  12   7   8      137.36      160.37     67.06 o 
 -11   8   8      210.67      144.59     62.97 o 
 -10   8   8       10.00        5.26     10.86 o 
  -9   8   8      343.52      437.62     23.57 o 
  -8   8   8      103.61      113.91     40.69 o 
  -7   8   8      693.44      692.25     23.62 o 
  -6   8   8       73.25       60.79     23.96 o 
  -5   8   8      876.26      868.80     31.57 o 
  -2   8   8      375.74      351.25     36.44 o 
  -1   8   8      308.02      362.33    121.41 o 
   0   8   8     1200.38     1228.84     63.08 o 
   1   8   8      289.43      272.10     70.75 o 
   2   8   8       85.14       65.59     33.00 o 
   3   8   8      346.93      361.55     85.81 o 
   4   8   8       47.14       34.20     37.56 o 
   5   8   8      489.23      427.32     98.46 o 
   6   8   8       68.21       50.21     60.62 o 
   7   8   8      494.88      447.64    168.26 o 
   8   8   8      387.15      408.68    218.36 o 
   9   8   8      217.64      215.06    154.27 o 
  10   8   8       44.65      107.87     68.18 o 
  11   8   8      106.88      186.18     59.78 o 
 -11   9   8      217.12      153.93     46.68 o 
 -10   9   8       20.54       17.74     14.33 o 
  -9   9   8      101.18      101.93     32.35 o 
  -8   9   8      465.41      472.49     31.18 o 
  -7   9   8      171.95      201.01     53.51 o 
  -6   9   8        2.29        9.57     10.64 o 
   0   9   8      683.82      501.99     47.69 o 
   1   9   8      190.98      114.08     41.59 o 
   2   9   8      198.69      255.87     45.51 o 
   3   9   8       57.96       59.05     46.57 o 
   4   9   8       13.00      -14.83     47.41 o 
   5   9   8      366.68      382.65     62.19 o 
   6   9   8      217.11      212.26     65.04 o 
   7   9   8       97.47      186.23     73.50 o 
   8   9   8       97.82       37.90     58.66 o 
   9   9   8      111.07       39.85     55.19 o 
  10   9   8        9.35      119.90     67.79 o 
 -10  10   8       11.91       10.41      7.16 o 
  -9  10   8      120.61       97.73     46.40 o 
  -8  10   8      131.36       81.78     29.22 o 
  -7  10   8      273.02      285.81     79.88 o 
  -6  10   8       68.38       31.68     14.22 o 
  -9  11   8      171.19      164.51     61.74 o 
  -8  11   8      199.94      120.24     61.24 o 
  -7  11   8       44.61       34.15     13.10 o 
  -6  11   8       63.64       42.04     16.18 o 
  -8  12   8       25.85       -0.17     14.39 o 
  -7  12   8      308.91      285.20     18.86 o 
  -6  12   8       13.84       17.24     16.90 o 
  -7  13   8       91.69       66.78     46.24 o 
  -6  13   8       13.41       24.80     16.01 o 
  -7 -14   9      153.85      160.33     52.21 o 
  -6 -14   9       12.86       22.52     16.42 o 
  -5 -14   9      145.19      137.05     38.28 o 
  -4 -14   9        9.08       15.92      8.49 o 
  -3 -14   9      126.03      127.35     33.01 o 
  -2 -14   9       34.47       40.19     14.48 o 
  -1 -14   9      177.53      165.03     33.01 o 
   0 -14   9        2.59       14.81     11.67 o 
   1 -14   9       91.33       99.08     26.90 o 
   2 -14   9      261.48      181.37     41.31 o 
 -10 -13   9       76.69       62.52     21.09 o 
  -9 -13   9       15.99       12.59     27.34 o 
  -8 -13   9       19.23       31.69     18.30 o 
  -7 -13   9       91.73       77.58     23.12 o 
  -6 -13   9       39.56       46.99     28.35 o 
  -5 -13   9      145.19      163.30     31.56 o 
  -4 -13   9       52.71       37.09     12.29 o 
  -3 -13   9      133.51      125.12     24.07 o 
  -2 -13   9      110.95      111.27     18.57 o 
  -1 -13   9       49.58       40.57     12.26 o 
   0 -13   9       45.61       38.85     10.86 o 
   1 -13   9      114.07      117.71     18.01 o 
   2 -13   9       67.76       55.02     10.36 o 
   3 -13   9       84.57       62.48     15.43 o 
   4 -13   9       34.41       30.70     10.34 o 
   5 -13   9      126.30      120.88     21.77 o 
 -12 -12   9       67.21       86.91     21.58 o 
 -11 -12   9      211.87      166.93     47.68 o 
 -10 -12   9       55.01       81.16     20.42 o 
  -9 -12   9      128.45      151.59     31.47 o 
  -8 -12   9       13.42       -2.10     17.34 o 
  -7 -12   9      235.13      258.51     54.80 o 
  -6 -12   9       86.88       82.45     20.10 o 
  -5 -12   9      261.33      257.87     44.19 o 
  -4 -12   9      191.96      161.03     27.11 o 
  -3 -12   9      432.83      489.01     41.30 o 
  -2 -12   9       17.09       22.84     10.34 o 
  -1 -12   9      171.13      177.11     26.77 o 
   0 -12   9       15.48       15.30      7.45 o 
   1 -12   9       51.77       56.42     10.09 o 
   2 -12   9      178.77      177.13     25.87 o 
   3 -12   9      168.67      166.27     30.96 o 
   4 -12   9       63.70       59.76     14.28 o 
   5 -12   9      130.90      139.04     23.18 o 
   6 -12   9       35.00       31.34     15.21 o 
 -13 -11   9      179.49      128.83     47.73 o 
 -12 -11   9       11.58       29.97     14.80 o 
 -11 -11   9      179.25      132.87     45.76 o 
 -10 -11   9       65.70       55.28     30.12 o 
  -9 -11   9      189.55      163.67     46.78 o 
  -8 -11   9       61.29       71.20     20.80 o 
  -7 -11   9      259.23      247.52     35.18 o 
  -6 -11   9      239.13      201.33     33.17 o 
  -5 -11   9      479.70      513.50     57.27 o 
  -4 -11   9      466.38      488.26     16.18 o 
  -3 -11   9      270.66      262.04     33.71 o 
  -2 -11   9      248.60      224.92     35.15 o 
  -1 -11   9      225.89      222.78     27.13 o 
   0 -11   9       21.21       25.60      7.25 o 
   1 -11   9      294.02      282.96     32.82 o 
   2 -11   9      165.67      148.06     17.74 o 
   3 -11   9       83.00       80.85     15.23 o 
   4 -11   9       80.61       66.67     14.22 o 
   5 -11   9      133.89      140.25     20.13 o 
   6 -11   9       50.92       28.43      9.85 o 
   7 -11   9      216.71      203.81     39.59 o 
   8 -11   9       40.88       25.89     15.35 o 
 -14 -10   9       48.80       14.03     20.01 o 
 -13 -10   9      154.23      121.62     45.56 o 
 -12 -10   9      125.73      144.48     31.95 o 
 -11 -10   9      470.63      513.21     49.51 o 
 -10 -10   9       17.89       -6.65     16.31 o 
  -9 -10   9       47.48       11.34     32.89 o 
  -8 -10   9       60.07       55.54     23.38 o 
  -7 -10   9      158.43      162.80     23.56 o 
  -6 -10   9      200.18      181.05     26.22 o 
  -5 -10   9      472.03      540.29     14.58 o 
  -4 -10   9      213.90      191.54     21.12 o 
  -3 -10   9      500.54      519.01     19.02 o 
  -2 -10   9       18.77        8.44      9.37 o 
  -1 -10   9      299.60      315.44     22.63 o 
   0 -10   9      427.79      437.92     20.85 o 
   1 -10   9       90.33      100.37     12.77 o 
   2 -10   9       30.39       13.80     12.47 o 
   3 -10   9      350.70      373.34     23.21 o 
   4 -10   9      342.91      341.20     24.18 o 
   5 -10   9       63.91       71.79     28.88 o 
   6 -10   9       31.86       15.92      9.32 o 
   7 -10   9       60.59       62.01     16.79 o 
   8 -10   9      102.67       61.78     19.55 o 
   9 -10   9      130.56      115.02     26.26 o 
 -15  -9   9       52.69       45.40     20.05 o 
 -14  -9   9      188.20      186.93     45.33 o 
 -13  -9   9      141.05      154.24     45.18 o 
 -12  -9   9      339.33      206.26     65.32 o 
 -11  -9   9       77.64       78.26     29.23 o 
 -10  -9   9       98.91      118.24     31.77 o 
  -9  -9   9      279.77      220.44     40.62 o 
  -8  -9   9       72.24       86.76     10.77 o 
  -7  -9   9      795.70      828.41     23.77 o 
  -6  -9   9      378.67      390.54     24.43 o 
  -5  -9   9      281.56      267.01     14.84 o 
  -4  -9   9      446.97      472.45     13.13 o 
  -3  -9   9      226.88      258.59     25.97 o 
  -2  -9   9      492.57      492.82     21.03 o 
  -1  -9   9      139.10      130.37     17.33 o 
   0  -9   9        4.79       10.79      6.54 o 
   1  -9   9      802.25      862.11     24.11 o 
   2  -9   9      210.08      209.06     25.98 o 
   3  -9   9      229.52      218.70     33.24 o 
   4  -9   9       67.39       59.57     10.63 o 
   5  -9   9      312.67      299.82     45.96 o 
   6  -9   9      116.42      127.88     24.26 o 
   7  -9   9      260.94      248.92     48.17 o 
   8  -9   9       86.54       69.86     18.49 o 
   9  -9   9       96.05       92.69     30.12 o 
  10  -9   9       17.30       44.53     18.02 o 
 -16  -8   9        9.55       -1.42     14.56 o 
 -15  -8   9      116.35      106.90     34.66 o 
 -14  -8   9       52.99       29.08     16.84 o 
 -13  -8   9      309.78      262.10     84.32 o 
 -12  -8   9      141.32      146.14     28.48 o 
 -11  -8   9      643.52      763.48     58.44 o 
 -10  -8   9      246.60      195.10     31.93 o 
  -9  -8   9      113.82      121.78     23.94 o 
  -8  -8   9       49.91       53.46     16.77 o 
  -7  -8   9      386.12      427.59     18.38 o 
  -6  -8   9      322.07      324.96      8.12 o 
  -5  -8   9      744.33      822.55     19.41 o 
  -4  -8   9       16.09       20.38      5.66 o 
  -3  -8   9      257.84      258.60     36.16 o 
  -2  -8   9      193.02      214.58     26.05 o 
  -1  -8   9      202.77      183.03     20.53 o 
   0  -8   9       69.58       77.17     12.52 o 
   1  -8   9       91.82       98.28     13.79 o 
   2  -8   9      773.23      833.68     19.79 o 
   3  -8   9      511.56      500.90     47.91 o 
   4  -8   9      346.18      337.49     42.78 o 
   5  -8   9      144.76      148.82     23.64 o 
   6  -8   9       34.86       23.79     11.31 o 
   7  -8   9      483.12      491.75     22.60 o 
   8  -8   9      154.30      168.01     27.50 o 
   9  -8   9      184.33      135.72     27.84 o 
  10  -8   9       43.34       21.47     17.81 o 
  11  -8   9        0.95       24.03     13.49 o 
 -16  -7   9        7.44       -5.48     16.34 o 
 -15  -7   9      102.10       85.73     32.42 o 
 -14  -7   9      153.54       86.24     32.21 o 
 -13  -7   9      239.75      225.72     54.36 o 
 -12  -7   9      136.42      126.09     27.26 o 
 -11  -7   9       68.54       54.16     11.99 o 
 -10  -7   9      414.00      404.69     49.76 o 
  -9  -7   9      319.91      321.34     19.53 o 
  -8  -7   9      328.48      319.19     21.14 o 
  -7  -7   9      538.35      525.81     19.79 o 
  -6  -7   9      532.78      547.17     13.92 o 
  -5  -7   9      272.33      266.71     15.88 o 
  -4  -7   9       63.95       69.04      9.23 o 
  -3  -7   9      729.74      674.86     26.38 o 
  -2  -7   9      411.98      435.15     12.01 o 
  -1  -7   9      191.34      201.40     25.93 o 
   0  -7   9      329.39      347.38     21.17 o 
   1  -7   9      991.12     1031.24     31.51 o 
   2  -7   9     1570.16     1652.83     28.29 o 
   3  -7   9      259.65      222.22     22.88 o 
   4  -7   9      626.42      594.72     47.32 o 
   5  -7   9      444.95      486.82     31.08 o 
   6  -7   9      150.19      177.24     22.13 o 
   7  -7   9      259.91      242.20     30.09 o 
   8  -7   9      296.90      279.58     36.12 o 
   9  -7   9       69.61       85.70     19.47 o 
  10  -7   9       59.52       49.42     27.11 o 
  11  -7   9      125.83       70.75     23.24 o 
 -17  -6   9      309.12      290.46     92.70 o 
 -16  -6   9        3.70       13.41      9.24 o 
 -15  -6   9      243.25      194.88     39.33 o 
 -14  -6   9       90.54       94.08     21.09 o 
 -13  -6   9      559.80      540.58     50.54 o 
 -12  -6   9      222.45      242.08     46.00 o 
 -11  -6   9      211.30      189.40     28.29 o 
 -10  -6   9      664.12      727.70     22.39 o 
  -9  -6   9      349.50      352.04     15.58 o 
  -8  -6   9      227.37      225.92     23.67 o 
  -7  -6   9      454.04      431.90     33.61 o 
  -6  -6   9      312.50      322.34      8.62 o 
  -5  -6   9      773.41      792.47     13.35 o 
  -4  -6   9     2249.02     2363.26     38.16 o 
  -3  -6   9      460.09      482.31     12.14 o 
  -2  -6   9      766.04      792.93     23.28 o 
  -1  -6   9      182.69      180.95     22.83 o 
   0  -6   9       54.24       64.23     11.93 o 
   1  -6   9      307.43      322.18     12.00 o 
   2  -6   9     1440.27     1438.32     52.73 o 
   3  -6   9      765.20      794.19     18.98 o 
   4  -6   9     1765.82     1849.58     31.90 o 
   5  -6   9      316.65      305.13     44.19 o 
   6  -6   9       68.30       86.76     16.53 o 
   7  -6   9       63.26       71.26     12.06 o 
   8  -6   9      289.31      306.29     46.27 o 
   9  -6   9      340.90      323.11     42.13 o 
  10  -6   9      138.85      131.15     32.21 o 
  11  -6   9       72.96       62.81     18.55 o 
  12  -6   9      222.42      202.98     46.56 o 
 -17  -5   9       55.91       51.11     25.36 o 
 -16  -5   9       19.22       24.41     12.49 o 
 -15  -5   9       50.37       36.46     11.20 o 
 -14  -5   9     1322.51     1350.26     44.57 o 
 -13  -5   9      142.79      158.11     23.80 o 
 -12  -5   9       94.15       89.11     18.29 o 
 -11  -5   9      206.07      217.71     29.91 o 
 -10  -5   9     2026.86     2135.95     43.75 o 
  -9  -5   9      272.05      277.29     17.39 o 
  -8  -5   9      223.14      240.62     17.03 o 
  -7  -5   9      122.84       99.28     10.60 o 
  -6  -5   9      840.51      860.05     11.72 o 
  -5  -5   9      222.68      236.62     10.36 o 
  -4  -5   9      530.28      534.31      9.47 o 
  -3  -5   9      976.90      985.75     18.06 o 
  -2  -5   9       52.98       79.45     10.62 o 
  -1  -5   9      476.76      478.00     15.41 o 
   0  -5   9      148.77      139.30     20.59 o 
   1  -5   9      316.76      310.72     19.15 o 
   2  -5   9      932.45      948.40     25.35 o 
   3  -5   9      293.02      270.51     19.30 o 
   4  -5   9      792.84      756.14     26.66 o 
   5  -5   9      886.35      892.40     37.08 o 
   6  -5   9      153.04      197.94     30.67 o 
   7  -5   9      702.41      772.86     62.45 o 
   8  -5   9      417.93      482.22     62.35 o 
   9  -5   9       59.65       82.02     20.01 o 
  10  -5   9      182.53      214.21     47.04 o 
  11  -5   9      147.99      105.00     38.08 o 
  12  -5   9      107.80       89.99     44.44 o 
 -18  -4   9       39.76       10.24     10.92 o 
 -17  -4   9       19.29       17.86     22.45 o 
 -16  -4   9       85.39       73.49     17.82 o 
 -15  -4   9      441.15      493.23     25.58 o 
 -14  -4   9       45.35       51.12     14.68 o 
 -13  -4   9       93.88       76.12     14.73 o 
 -12  -4   9       63.05       66.00     23.54 o 
 -11  -4   9      657.43      641.37     20.16 o 
 -10  -4   9     2372.50     2412.83     39.99 o 
  -9  -4   9      229.61      221.77     19.15 o 
  -8  -4   9      383.68      430.48      8.97 o 
  -7  -4   9      359.26      357.44     20.24 o 
  -6  -4   9      955.58      952.56     19.29 o 
  -5  -4   9      952.39      978.62     23.43 o 
  -4  -4   9     1159.22     1344.80     40.67 o 
  -3  -4   9      250.87      285.76     12.27 o 
  -2  -4   9     1272.73     1233.48     23.74 o 
  -1  -4   9      567.97      589.38     13.01 o 
   0  -4   9     1538.80     1548.84     40.47 o 
   1  -4   9      551.15      541.77     22.28 o 
   2  -4   9      725.60      776.34     13.42 o 
   3  -4   9      481.32      496.74     23.47 o 
   4  -4   9     1973.77     2074.51     35.95 o 
   5  -4   9      419.99      444.23     20.59 o 
   6  -4   9      352.84      354.90     27.76 o 
   7  -4   9       68.69       64.29     12.32 o 
   8  -4   9      954.33     1011.72     34.02 o 
   9  -4   9       66.40       60.39     20.46 o 
  10  -4   9      747.47      773.80     27.92 o 
  11  -4   9      123.96      161.30     31.75 o 
  12  -4   9      208.21      165.08     41.20 o 
  13  -4   9      154.64       83.15     33.87 o 
 -18  -3   9      298.50      198.10    127.79 o 
 -17  -3   9       11.78       25.69     16.51 o 
 -16  -3   9       47.90       30.04     14.34 o 
 -15  -3   9      145.84      142.15     25.28 o 
 -14  -3   9     1848.84     1930.66     85.69 o 
 -13  -3   9      369.74      513.29     87.75 o 
 -12  -3   9      493.82      520.96     30.90 o 
 -11  -3   9      524.04      524.20     38.72 o 
 -10  -3   9     1215.63     1251.27     30.66 o 
  -9  -3   9       83.52       76.73     11.81 o 
  -8  -3   9      639.24      632.79      9.54 o 
  -7  -3   9      406.55      445.09     16.59 o 
  -6  -3   9      443.74      474.60     11.31 o 
  -5  -3   9      312.52      290.79     15.19 o 
  -4  -3   9      599.15      621.16     13.14 o 
  -3  -3   9      485.18      475.37     10.66 o 
  -2  -3   9     4538.29     4440.51     68.83 o 
  -1  -3   9      628.47      620.74     30.31 o 
   0  -3   9     4576.23     4830.87     56.92 o 
   1  -3   9      457.44      461.51     17.78 o 
   2  -3   9      689.02      709.15     13.87 o 
   3  -3   9      370.91      378.62     18.49 o 
   4  -3   9      121.92      150.54     16.32 o 
   5  -3   9      201.81      223.70     17.55 o 
   6  -3   9      217.92      255.54     21.40 o 
   7  -3   9      655.83      624.99     13.72 o 
   8  -3   9      371.20      404.51     63.71 o 
   9  -3   9      110.64      105.86     36.33 o 
  10  -3   9      196.68      214.28     63.34 o 
  11  -3   9      293.83      258.96     58.83 o 
  12  -3   9      209.82      185.22     59.83 o 
  13  -3   9       47.68       54.44     17.29 o 
 -17  -2   9       47.58       25.53     15.48 o 
 -16  -2   9      862.81      879.74     60.76 o 
 -15  -2   9       73.67       77.44     19.38 o 
 -14  -2   9       32.39       26.03      7.81 o 
 -13  -2   9      233.04      215.56     41.65 o 
 -12  -2   9      341.87      389.56     19.66 o 
 -11  -2   9      198.36      190.54     32.80 o 
 -10  -2   9     2662.27     2692.35     46.93 o 
  -9  -2   9       32.49       41.46      7.52 o 
  -8  -2   9      931.37      875.69     17.90 o 
  -7  -2   9      559.41      578.18     11.80 o 
  -6  -2   9     1406.74     1433.85     44.44 o 
  -5  -2   9       93.33       90.62     12.25 o 
  -4  -2   9     1024.76     1039.18     24.83 o 
  -3  -2   9      430.99      432.02     11.10 o 
  -2  -2   9     1033.33     1066.57     24.09 o 
  -1  -2   9      373.68      403.34     23.72 o 
   0  -2   9     5835.54     5995.07    257.83 o 
   1  -2   9      128.12      133.09     27.27 o 
   2  -2   9     3261.59     3430.35     65.27 o 
   3  -2   9      142.11      162.37     26.37 o 
   4  -2   9     3338.12     3404.64    137.37 o 
   5  -2   9      412.14      447.87     39.93 o 
   6  -2   9      126.99      135.85     10.23 o 
   7  -2   9      488.67      461.25     20.35 o 
   8  -2   9     1987.52     2006.56     70.05 o 
   9  -2   9      199.22      222.45     57.38 o 
  10  -2   9     1087.04     1054.08     55.08 o 
  11  -2   9      167.46      201.63     45.79 o 
  12  -2   9      279.42      279.82    104.90 o 
  13  -2   9       95.22      110.77     24.65 o 
 -18  -1   9       17.39       29.72     14.05 o 
 -17  -1   9       43.72       57.60     34.59 o 
 -16  -1   9      333.11      415.18     23.64 o 
 -15  -1   9      180.03      171.76     30.32 o 
 -14  -1   9     1954.64     2002.18     32.42 o 
 -13  -1   9      233.90      230.20     13.57 o 
 -12  -1   9      124.54      116.62     17.39 o 
 -11  -1   9       67.74       49.49      7.67 o 
 -10  -1   9      153.73      184.19      4.22 o 
  -9  -1   9      274.28      296.84     12.48 o 
  -8  -1   9     1965.46     2076.41     39.51 o 
  -7  -1   9      289.78      296.32      7.37 o 
  -6  -1   9     1871.64     1830.61     23.04 o 
  -5  -1   9      181.43      205.85     10.79 o 
  -4  -1   9       74.92       74.37     12.78 o 
  -3  -1   9      163.73      161.32     19.85 o 
  -2  -1   9     2708.15     2981.16     28.11 o 
  -1  -1   9      197.60      224.54     36.45 o 
   0  -1   9     6243.48     6463.05    105.52 o 
   1  -1   9      294.96      278.35     50.20 o 
   2  -1   9      578.48      591.36     15.72 o 
   3  -1   9      162.29      146.38     12.27 o 
   4  -1   9       38.76       57.61     14.22 o 
   5  -1   9       59.62       48.82     45.14 o 
   6  -1   9     1068.54     1044.29     54.18 o 
   7  -1   9      136.77      167.98     46.29 o 
   8  -1   9      346.81      510.61    157.35 o 
   9  -1   9      144.96      172.91     60.73 o 
  10  -1   9       34.51       27.99     37.39 o 
  11  -1   9       61.99       69.41     41.09 o 
  12  -1   9      550.08      495.78    210.25 o 
  13  -1   9       30.98       65.94     46.07 o 
 -18   0   9        1.79       -6.33     18.92 o 
 -17   0   9       21.74       12.43     25.92 o 
 -16   0   9     1371.89     1491.93     41.48 o 
 -15   0   9        9.26        7.51     22.19 o 
 -14   0   9       19.73        8.96     14.19 o 
 -13   0   9      296.29      281.41     19.50 o 
 -12   0   9      263.12      285.29     20.42 o 
 -11   0   9      106.15      107.64     10.81 o 
 -10   0   9     3664.66     3849.99     54.27 o 
  -9   0   9       81.45       67.93      9.11 o 
  -8   0   9      800.23      722.58     10.58 o 
  -7   0   9       90.57       97.87      5.53 o 
  -6   0   9      759.03      733.94     17.39 o 
  -5   0   9      131.57      132.58     13.96 o 
  -4   0   9     6182.07     6028.02     81.23 o 
  -3   0   9      291.97      292.63      9.62 o 
  -2   0   9      236.17      149.64     25.32 o 
  -1   0   9      370.56      352.01     16.70 o 
   0   0   9        1.90       24.72     10.73 o 
   1   0   9      230.75      246.55     16.78 o 
   2   0   9     1439.84     1555.08     97.73 o 
   3   0   9       49.93       50.04     24.13 o 
   4   0   9     4127.63     4109.31    150.24 o 
   5   0   9      106.86       57.88     36.66 o 
   6   0   9      146.08      101.43     39.74 o 
   7   0   9       40.99       98.46     36.05 o 
   8   0   9     2066.54     2189.67    114.53 o 
   9   0   9      253.64      273.27     77.58 o 
  10   0   9     1279.54     1340.57    105.12 o 
  11   0   9       48.14       18.36     37.17 o 
  12   0   9      183.00       96.28     68.91 o 
  13   0   9       34.66       31.85     42.43 o 
 -18   1   9       17.41      -16.01     17.97 o 
 -17   1   9       43.35       46.24     20.10 o 
 -16   1   9      339.88      423.40     25.69 o 
 -15   1   9      182.22      204.76     50.94 o 
 -14   1   9     1956.43     2088.67     65.10 o 
 -13   1   9      232.29      245.11     37.84 o 
 -12   1   9      121.15       93.91     25.50 o 
 -11   1   9       67.95       61.48      9.40 o 
 -10   1   9      146.72      178.50     23.88 o 
  -9   1   9      270.76      294.73      7.60 o 
  -8   1   9     1964.83     1993.69     32.07 o 
  -7   1   9      287.61      299.54     12.64 o 
  -6   1   9     1900.32     1852.08     23.90 o 
  -5   1   9      181.19      188.81      6.57 o 
  -4   1   9       71.35       53.47      7.83 o 
  -3   1   9      160.15      142.44     10.56 o 
  -2   1   9     2615.15     2831.96     36.24 o 
  -1   1   9      197.78      191.65     10.83 o 
   0   1   9     6243.72     6447.90    102.12 o 
   1   1   9      293.99      334.18     85.48 o 
   2   1   9      590.77      525.17     36.22 o 
   3   1   9      158.80      241.26     65.27 o 
   4   1   9       44.09       98.13     38.68 o 
   5   1   9       61.32       79.32     50.99 o 
   6   1   9     1057.65     1123.44    150.07 o 
   7   1   9      136.45      201.57     53.74 o 
   8   1   9      346.99      301.37    106.30 o 
  10   1   9       36.86       30.28     28.38 o 
  11   1   9       63.51       54.52     43.44 o 
  12   1   9      558.99      515.20    118.05 o 
  13   1   9       32.51       70.87     30.23 o 
 -17   2   9       47.87       53.01     23.51 o 
 -16   2   9      856.31      890.91     30.39 o 
 -15   2   9       72.55      101.88     26.76 o 
 -14   2   9       30.69       34.15     25.41 o 
 -13   2   9      229.92      245.25     30.46 o 
 -12   2   9      332.54      355.86     12.76 o 
 -11   2   9      200.24      199.69     10.90 o 
 -10   2   9     2648.77     2690.37     38.92 o 
  -9   2   9       33.90       27.85      8.34 o 
  -8   2   9      903.44      838.24     34.57 o 
  -7   2   9      562.47      556.49     17.21 o 
  -6   2   9     1376.72     1430.15     28.24 o 
  -5   2   9       95.23       81.94      9.62 o 
  -4   2   9     1012.93     1043.73     25.83 o 
  -3   2   9      430.44      424.12     11.32 o 
  -2   2   9      941.48      951.04     26.72 o 
  -1   2   9      378.11      425.80     14.34 o 
   0   2   9     5836.08     6157.48     97.20 o 
   1   2   9      126.95      121.92     42.26 o 
   2   2   9     3292.14     3775.24    129.58 o 
   3   2   9      140.83      137.81     44.17 o 
   4   2   9     3363.27     3284.67    123.65 o 
   5   2   9      411.19      381.08     98.24 o 
   6   2   9      137.95      160.43     52.06 o 
   7   2   9      490.93      396.53    169.55 o 
   8   2   9     1973.81     2242.73     95.77 o 
  10   2   9     1078.53     1121.14     73.66 o 
  11   2   9      165.87       98.01     47.24 o 
  12   2   9      261.99      212.54    126.11 o 
  13   2   9       96.30       68.46     66.61 o 
 -16   3   9       56.11       14.72     18.14 o 
 -15   3   9      148.53      166.08     36.83 o 
 -14   3   9     1843.04     2125.74     80.77 o 
 -13   3   9      359.72      385.90     84.80 o 
 -12   3   9      483.99      494.18     13.55 o 
 -11   3   9      525.50      504.38     15.06 o 
 -10   3   9     1190.42     1168.08     34.10 o 
  -9   3   9       81.28       91.58      9.79 o 
  -8   3   9      642.10      617.35     12.39 o 
  -7   3   9      411.62      367.55     13.63 o 
  -6   3   9      473.58      481.25     32.07 o 
  -5   3   9      313.98      309.32      8.69 o 
  -4   3   9      606.44      616.14     25.50 o 
  -3   3   9      495.23      477.00     14.11 o 
  -2   3   9     4523.58     4521.63     79.22 o 
  -1   3   9      613.17      596.81     33.63 o 
   0   3   9     4572.47     4856.46    186.46 o 
   1   3   9      467.89      484.42    103.61 o 
   2   3   9      703.32      644.62     37.95 o 
   3   3   9      370.23      494.44    116.43 o 
   4   3   9      125.28      136.25     48.53 o 
   5   3   9      210.30      251.33     45.45 o 
   6   3   9      185.36      160.26     54.74 o 
   7   3   9      655.54      654.64    176.66 o 
   8   3   9      372.06      305.35    108.59 o 
   9   3   9      108.98      127.96     41.14 o 
  10   3   9      196.17      197.43    123.37 o 
  11   3   9      290.31      339.44    117.38 o 
  12   3   9      212.58      116.15    112.74 o 
  13   3   9       48.29       -2.41     42.54 o 
 -15   4   9      440.84      491.80     23.73 o 
 -14   4   9       48.70       33.19     11.48 o 
 -13   4   9       88.47       86.37     20.60 o 
 -12   4   9       68.44       59.11     20.26 o 
 -11   4   9      649.01      587.97     39.46 o 
 -10   4   9     2346.27     2569.35     86.87 o 
  -9   4   9      229.59      209.73     11.53 o 
  -8   4   9      359.01      397.93     42.57 o 
  -7   4   9      352.47      358.24     28.44 o 
  -6   4   9      931.62      973.14     20.83 o 
  -5   4   9      926.23      954.65     22.59 o 
  -4   4   9     1179.07     1316.24     28.13 o 
  -3   4   9      243.62      282.04     24.42 o 
  -2   4   9     1245.88     1235.70     35.72 o 
  -1   4   9      578.05      579.58    135.69 o 
   0   4   9     1536.97     1551.73     38.87 o 
   1   4   9      537.73      554.07     55.72 o 
   2   4   9      748.22      819.15     93.09 o 
   3   4   9      489.78      466.28    137.14 o 
   4   4   9     1991.08     2148.47    237.51 o 
   5   4   9      415.56      464.15    103.95 o 
   6   4   9      365.00      393.57    148.62 o 
   7   4   9       70.76       67.79     34.09 o 
   8   4   9      945.37      799.95     67.34 o 
   9   4   9       68.27       35.77     41.48 o 
  10   4   9      739.30      554.89    210.86 o 
  11   4   9      124.61       64.20     50.43 o 
  12   4   9      210.60      132.22     45.96 o 
  13   4   9      151.03      103.00     49.93 o 
 -15   5   9       52.16       36.61     14.39 o 
 -14   5   9     1322.82     1324.90     61.85 o 
 -13   5   9      142.03      160.04     44.50 o 
 -12   5   9       88.25       94.54     28.21 o 
 -11   5   9      209.48      178.28     39.35 o 
 -10   5   9     1988.52     2086.34     73.16 o 
  -9   5   9      287.64      302.61     20.38 o 
  -8   5   9      218.18      215.73     69.58 o 
  -7   5   9      130.84      109.80     10.10 o 
  -6   5   9      862.87      898.89     10.21 o 
  -5   5   9      218.99      219.56     21.31 o 
  -4   5   9      539.47      538.60     13.43 o 
  -3   5   9      992.18      992.55     29.42 o 
  -2   5   9       44.24       22.78     14.55 o 
  -1   5   9      465.58      439.75     31.01 o 
   0   5   9      147.61      127.44     23.10 o 
   1   5   9      321.65      309.80     17.43 o 
   2   5   9      949.11     1024.99     28.69 o 
   3   5   9      287.93      272.55    120.29 o 
   4   5   9      793.26      814.84     67.95 o 
   5   5   9      868.56      750.53    181.31 o 
   6   5   9      135.80      112.18     55.98 o 
   7   5   9      696.60      525.39    198.66 o 
   8   5   9      417.48      453.85    175.09 o 
   9   5   9       59.38       51.83     47.97 o 
  10   5   9      188.89      142.07    100.53 o 
  11   5   9      146.13       90.57     69.35 o 
  12   5   9      111.11      109.77     87.04 o 
 -14   6   9       95.21       87.55     31.51 o 
 -13   6   9      554.62      576.38     34.65 o 
 -12   6   9      235.50      197.71     58.38 o 
 -11   6   9      193.85      161.43     49.76 o 
 -10   6   9      651.55      687.89     24.97 o 
  -9   6   9      347.14      331.32     22.00 o 
  -8   6   9      224.07      221.29      6.61 o 
  -7   6   9      461.72      493.98     29.28 o 
  -6   6   9      308.06      291.10     12.14 o 
  -5   6   9      773.98      738.98     16.69 o 
  -4   6   9     2280.59     2390.70     65.19 o 
  -3   6   9      461.63      441.37     97.23 o 
  -2   6   9      776.32      784.73     60.85 o 
  -1   6   9      193.41      208.85     63.36 o 
   0   6   9       53.79       62.08     30.56 o 
   1   6   9      305.51      319.45     25.39 o 
   2   6   9     1437.84     1406.30     70.92 o 
   3   6   9      778.01      690.24    254.35 o 
   4   6   9     1764.45     1626.83     81.22 o 
   5   6   9      316.67      359.03    155.17 o 
   6   6   9       69.92      107.25     30.51 o 
   7   6   9       63.50       83.80     42.21 o 
   8   6   9      290.42      254.52     87.71 o 
   9   6   9      332.60      273.11    141.68 o 
  10   6   9      136.44       56.82     55.64 o 
  11   6   9       74.46       32.30     35.77 o 
  12   6   9      226.21      192.45     90.68 o 
 -13   7   9      234.00      189.70     65.44 o 
 -12   7   9      128.31      110.27     24.41 o 
 -11   7   9       68.01       43.72     13.66 o 
 -10   7   9      403.94      387.47     19.37 o 
  -9   7   9      321.41      342.01     22.22 o 
  -8   7   9      331.72      349.21     22.03 o 
  -7   7   9      519.33      495.61     17.76 o 
  -6   7   9      546.91      572.90     15.81 o 
  -5   7   9      275.39      263.60     16.39 o 
  -4   7   9       58.20       85.87     16.01 o 
  -3   7   9      739.41      607.56     32.63 o 
  -2   7   9      397.34      460.91     36.83 o 
  -1   7   9      193.30      217.52     74.56 o 
   0   7   9      328.91      299.42     85.03 o 
   1   7   9      998.17     1008.63     38.15 o 
   2   7   9     1609.80     1663.75     39.95 o 
   3   7   9      261.44      275.12     72.43 o 
   4   7   9      628.03      547.56    175.48 o 
   5   7   9      446.44      426.31    136.25 o 
   6   7   9      152.22      119.68     64.76 o 
   7   7   9      265.46      159.31     78.53 o 
   8   7   9      295.58      257.27     83.85 o 
   9   7   9       70.92      113.30     74.50 o 
  10   7   9       64.14       60.62     56.48 o 
  11   7   9      130.91      140.00    104.00 o 
 -12   8   9      143.77      111.22     35.43 o 
 -11   8   9      647.95      647.36     57.88 o 
 -10   8   9      243.94      233.25     17.13 o 
  -9   8   9      117.47      109.71     48.25 o 
  -8   8   9       51.30       31.23     15.39 o 
  -7   8   9      397.36      400.34     24.01 o 
  -6   8   9      303.01      264.77     34.48 o 
  -5   8   9      753.20      846.97     28.60 o 
  -3   8   9      263.92      215.00     83.29 o 
  -2   8   9      199.33      181.03     51.16 o 
  -1   8   9      199.74      185.95     73.78 o 
   0   8   9       70.43      119.40     55.08 o 
   1   8   9       93.09       44.78     67.62 o 
   2   8   9      780.75      760.27     55.53 o 
   3   8   9      502.22      471.77    106.07 o 
   4   8   9      346.25      250.88     72.54 o 
   5   8   9      147.12       93.20     38.18 o 
   6   8   9       36.41      -37.45     69.75 o 
   7   8   9      474.80      378.45    123.65 o 
   8   8   9      155.69      146.66     86.37 o 
   9   8   9      178.83      129.47     71.15 o 
  10   8   9       41.99      101.65     72.54 o 
  11   8   9        1.23        2.41     53.07 o 
 -11   9   9       78.95       78.59     30.28 o 
 -10   9   9       94.50      110.89     25.41 o 
  -9   9   9      279.79      280.78     19.03 o 
  -8   9   9       71.91       73.83     23.23 o 
  -7   9   9      804.53      841.65     33.47 o 
  -6   9   9      380.65      363.62     44.33 o 
  -5   9   9      280.49      246.35     62.53 o 
  -1   9   9      133.47      182.54     38.34 o 
   0   9   9        4.69        6.10     34.48 o 
   1   9   9      805.12      817.47     80.61 o 
   2   9   9      219.90      162.55     55.14 o 
   3   9   9      233.78      227.04     65.04 o 
   4   9   9       70.79       54.91     52.45 o 
   5   9   9      315.76      318.50    104.90 o 
   6   9   9      113.72       64.54     44.56 o 
   7   9   9      254.19      212.65    106.75 o 
   8   9   9       85.48      214.22     58.72 o 
   9   9   9       91.17       35.60     53.62 o 
  10   9   9       16.90       12.26     60.62 o 
 -10  10   9       17.93       12.43      9.57 o 
  -9  10   9       46.60       37.90     15.34 o 
  -8  10   9       59.82       78.59     22.56 o 
  -7  10   9      158.57      172.80     66.67 o 
  -6  10   9      197.14      153.43     44.95 o 
   2  10   9       29.65      136.92     46.85 o 
   3  10   9      345.43      349.29     56.93 o 
   4  10   9      346.15      432.47     67.12 o 
   5  10   9       64.30       89.51     54.18 o 
   6  10   9       31.05       57.88     53.01 o 
   7  10   9       60.66       78.20     57.82 o 
  -9  11   9      185.83      184.05     65.04 o 
  -8  11   9       61.00       52.11     26.14 o 
  -7  11   9      259.26      177.95     63.92 o 
  -6  11   9      238.70      204.14     50.99 o 
  -8  12   9       13.44        3.75     16.57 o 
  -7  12   9      235.47      200.90     69.91 o 
  -6  12   9       86.89       42.82     25.47 o 
  -7  13   9       88.54       71.59     29.44 o 
  -6  13   9       40.19       22.89     22.89 o 
  -7 -14  10       33.72       44.39     18.11 o 
  -6 -14  10      124.96       93.22     35.86 o 
  -5 -14  10      115.61      116.22     32.49 o 
  -4 -14  10      116.37      121.67     32.54 o 
  -3 -14  10       59.31       42.74     13.04 o 
  -2 -14  10      127.05       91.78     25.20 o 
  -1 -14  10       89.62      102.44     18.76 o 
   0 -14  10       20.43       20.31      9.65 o 
   1 -14  10       60.37       56.68     11.70 o 
 -10 -13  10       18.11        2.52     27.23 o 
  -9 -13  10       13.79       12.09     10.64 o 
  -8 -13  10       78.01       87.42     26.03 o 
  -7 -13  10      236.80      242.78     49.23 o 
  -6 -13  10       48.80       50.06     21.98 o 
  -5 -13  10       45.21       40.59     11.63 o 
  -4 -13  10      506.69      528.94     55.30 o 
  -3 -13  10      192.92      140.12     45.48 o 
  -2 -13  10       16.77       17.97      7.95 o 
  -1 -13  10       70.84       71.44     13.39 o 
   0 -13  10       10.35       24.83      8.61 o 
   1 -13  10       68.82       54.05     11.33 o 
   2 -13  10       45.24       17.17     11.05 o 
   3 -13  10      381.35      511.10     88.38 o 
   4 -13  10      173.40      123.91     25.60 o 
 -11 -12  10       70.25       81.41     29.80 o 
 -10 -12  10       43.80       25.14     35.32 o 
  -9 -12  10      109.95      101.72     51.53 o 
  -8 -12  10      102.91       92.09     30.84 o 
  -7 -12  10       20.20       37.39     13.85 o 
  -6 -12  10       33.39       44.93     20.52 o 
  -5 -12  10      125.83      139.57     24.08 o 
  -4 -12  10       23.10        3.04     13.41 o 
  -3 -12  10      249.14      243.82     29.57 o 
  -2 -12  10       11.66       11.42      9.24 o 
  -1 -12  10       69.95       67.42     12.59 o 
   0 -12  10        8.81       27.79      9.92 o 
   1 -12  10       65.62       69.27     13.56 o 
   2 -12  10       20.96       23.71     10.32 o 
   3 -12  10       11.46        3.36     11.19 o 
   4 -12  10       20.39       23.71     12.35 o 
   5 -12  10       61.59       37.55     12.99 o 
   6 -12  10       14.55       29.83     11.08 o 
 -13 -11  10      135.41       91.33     40.53 o 
 -12 -11  10       10.13       29.75     12.26 o 
 -11 -11  10      358.05      415.08     78.70 o 
 -10 -11  10       46.42       28.30     17.73 o 
  -9 -11  10      383.06      358.96     77.34 o 
  -8 -11  10       10.51       44.77     17.34 o 
  -7 -11  10      400.54      456.91     33.77 o 
  -6 -11  10       69.23       70.17     12.73 o 
  -5 -11  10      226.70      256.05     52.13 o 
  -4 -11  10      111.17      114.35     17.36 o 
  -3 -11  10      394.29      429.78     42.85 o 
  -2 -11  10      153.53      132.28     17.28 o 
  -1 -11  10      148.84      132.81     18.39 o 
   0 -11  10      104.66      107.24     20.04 o 
   1 -11  10      141.28      134.14     22.49 o 
   2 -11  10        2.18        8.54     10.27 o 
   3 -11  10      535.47      587.18     32.76 o 
   4 -11  10       65.55       57.16     12.08 o 
   5 -11  10      162.49      165.57     31.44 o 
   6 -11  10       15.17       14.87     11.30 o 
   7 -11  10       80.73       40.72     13.74 o 
 -14 -10  10       32.68       41.29     17.26 o 
 -13 -10  10      105.71      102.29     36.83 o 
 -12 -10  10        7.99       14.97     14.35 o 
 -11 -10  10      102.45      101.04     26.14 o 
 -10 -10  10       33.45       33.05     21.12 o 
  -9 -10  10       66.71       72.45     22.84 o 
  -8 -10  10       14.37        8.89     19.54 o 
  -7 -10  10       26.46        8.39      6.01 o 
  -6 -10  10      216.15      274.75     30.73 o 
  -5 -10  10      224.30      230.38     27.88 o 
  -4 -10  10      450.30      413.72     20.26 o 
  -3 -10  10       58.83       47.00     11.32 o 
  -2 -10  10       29.14       24.48      9.09 o 
  -1 -10  10       78.20       73.01     13.57 o 
   0 -10  10      224.33      268.72     34.10 o 
   1 -10  10      312.35      326.24     39.22 o 
   2 -10  10       30.91       23.12      7.73 o 
   3 -10  10        9.34       25.22      9.53 o 
   4 -10  10       19.50       23.89     10.54 o 
   5 -10  10      126.81      120.85     32.81 o 
   6 -10  10       28.17       30.67      9.86 o 
   7 -10  10       72.97       64.72     16.78 o 
   8 -10  10       49.27       30.69     12.73 o 
 -15  -9  10       90.86       62.27     26.32 o 
 -14  -9  10       56.00       43.90     17.77 o 
 -13  -9  10      159.18      109.74     27.34 o 
 -12  -9  10       57.79       61.99     21.46 o 
 -11  -9  10      454.92      419.48     90.37 o 
 -10  -9  10       93.14       88.60     20.99 o 
  -9  -9  10      572.84      564.98     31.83 o 
  -8  -9  10      178.90      180.17     22.92 o 
  -7  -9  10      647.77      687.39     25.77 o 
  -6  -9  10      310.15      305.15     13.00 o 
  -5  -9  10      380.03      411.35     16.48 o 
  -4  -9  10       74.11       85.85     11.45 o 
  -3  -9  10      694.67      742.82     18.05 o 
  -2  -9  10      230.44      233.02     27.94 o 
  -1  -9  10      404.49      475.83     27.22 o 
   0  -9  10      418.24      370.13     17.28 o 
   1  -9  10      361.85      400.25     44.59 o 
   2  -9  10      536.24      543.64     29.93 o 
   3  -9  10      430.81      567.92     65.83 o 
   4  -9  10      208.70      233.28     36.04 o 
   5  -9  10      294.72      299.36     41.55 o 
   6  -9  10      139.13      106.78     23.85 o 
   7  -9  10      116.31       82.56     24.16 o 
   8  -9  10      192.89      171.79     38.84 o 
   9  -9  10      110.12       60.89     25.17 o 
 -16  -8  10       70.60       73.32     29.75 o 
 -15  -8  10       98.42       74.27     28.10 o 
 -14  -8  10      181.65      125.04     43.86 o 
 -13  -8  10       79.54       70.04     22.65 o 
 -12  -8  10       72.36       53.34     11.49 o 
 -11  -8  10      196.72      227.12     37.61 o 
 -10  -8  10       46.15       35.38     13.44 o 
  -9  -8  10      214.22      225.54     26.17 o 
  -8  -8  10      552.15      589.25     18.45 o 
  -7  -8  10       43.92       34.05      6.41 o 
  -6  -8  10       78.00       75.72     13.07 o 
  -5  -8  10      428.21      447.60     23.00 o 
  -4  -8  10      818.54      850.34     27.38 o 
  -3  -8  10      120.34      121.71     15.35 o 
  -2  -8  10      104.03      104.70     13.52 o 
  -1  -8  10       64.37       59.92      9.09 o 
   0  -8  10       77.75       67.60     12.24 o 
   1  -8  10      634.51      626.78     16.39 o 
   2  -8  10      126.46      149.91     11.27 o 
   3  -8  10      325.96      330.19     43.36 o 
   4  -8  10      203.86      215.51     33.11 o 
   5  -8  10      186.81      204.18     32.60 o 
   6  -8  10      166.92      188.14     26.74 o 
   7  -8  10      105.82       76.11     24.13 o 
   8  -8  10      157.54      141.30     27.38 o 
   9  -8  10      167.40      136.25     29.36 o 
  10  -8  10       97.30       80.06     22.19 o 
 -16  -7  10        1.20       15.79     11.00 o 
 -15  -7  10       43.18       42.20     18.72 o 
 -14  -7  10       67.58       60.85     15.91 o 
 -13  -7  10      266.20      261.81     47.83 o 
 -12  -7  10       69.83       77.02     20.31 o 
 -11  -7  10      200.88      197.42     37.17 o 
 -10  -7  10      121.93      100.57     16.90 o 
  -9  -7  10      774.03      883.57     38.51 o 
  -8  -7  10      323.74      289.07     27.01 o 
  -7  -7  10      527.67      517.91     10.07 o 
  -6  -7  10      410.42      421.67      7.94 o 
  -5  -7  10      273.83      272.05     18.19 o 
  -4  -7  10      184.89      209.51     23.53 o 
  -3  -7  10      958.50      998.25     21.60 o 
  -2  -7  10      191.79      216.00     28.89 o 
  -1  -7  10      589.58      590.77     24.33 o 
   0  -7  10     1330.82     1287.80     35.23 o 
   1  -7  10      801.76      826.75     43.44 o 
   2  -7  10     2224.08     2284.65     57.38 o 
   3  -7  10      597.33      609.47     18.87 o 
   4  -7  10      430.82      503.63     41.15 o 
   5  -7  10       89.39      108.83     20.89 o 
   6  -7  10      200.82      195.50     27.46 o 
   7  -7  10      123.59      134.48     20.07 o 
   8  -7  10      470.77      606.68     77.53 o 
   9  -7  10      292.97      273.09     54.75 o 
  10  -7  10      134.87      100.63     22.24 o 
  11  -7  10      169.11      110.43     30.11 o 
 -17  -6  10       15.01       18.30     23.96 o 
 -16  -6  10       27.18       24.69     17.13 o 
 -15  -6  10      129.09      124.43     27.95 o 
 -14  -6  10     1131.94     1192.44     62.96 o 
 -13  -6  10      132.85      132.67     20.44 o 
 -12  -6  10      526.94      584.16     30.94 o 
 -11  -6  10       97.79       63.67     17.57 o 
 -10  -6  10     1219.12     1203.73     47.60 o 
  -9  -6  10      465.69      474.02     30.26 o 
  -8  -6  10      716.37      707.73     17.28 o 
  -7  -6  10       69.16       65.92      8.60 o 
  -6  -6  10      439.16      416.15     22.19 o 
  -5  -6  10      532.26      543.93     10.11 o 
  -4  -6  10      446.80      444.12     11.20 o 
  -3  -6  10      224.32      218.19     22.31 o 
  -2  -6  10     1710.17     1817.59     30.06 o 
  -1  -6  10      203.28      220.11     27.03 o 
   0  -6  10     1479.40     1499.15     29.11 o 
   1  -6  10      243.78      237.20     19.36 o 
   2  -6  10      347.20      361.32     19.85 o 
   3  -6  10       82.96       86.47     13.58 o 
   4  -6  10      142.59      134.56     13.32 o 
   5  -6  10      306.69      317.96     40.77 o 
   6  -6  10     1251.98     1255.58     38.24 o 
   7  -6  10       21.79       27.99     21.81 o 
   8  -6  10      107.08       83.21     20.21 o 
   9  -6  10       87.18       64.36     17.47 o 
  10  -6  10       56.11       56.29     11.99 o 
  11  -6  10       61.04       38.96     22.59 o 
 -17  -5  10       99.31       30.23     17.18 o 
 -16  -5  10       89.80       27.76     18.93 o 
 -15  -5  10       61.60       62.00     16.33 o 
 -14  -5  10      106.68       65.28     16.20 o 
 -13  -5  10      157.20      166.14     30.79 o 
 -12  -5  10       95.85       88.72     20.50 o 
 -11  -5  10      584.81      563.71     29.57 o 
 -10  -5  10       73.08       64.53     15.97 o 
  -9  -5  10      642.91      670.97     26.92 o 
  -8  -5  10      215.60      262.27     13.87 o 
  -7  -5  10      702.31      668.53     13.53 o 
  -6  -5  10      429.82      443.08     10.52 o 
  -5  -5  10      891.11      846.92     13.58 o 
  -4  -5  10      322.51      357.13     15.82 o 
  -3  -5  10      501.07      502.03     15.91 o 
  -2  -5  10      666.42      674.01     25.13 o 
  -1  -5  10      287.93      309.84     18.04 o 
   0  -5  10     1406.48     1514.66     33.29 o 
   1  -5  10      421.08      425.14     14.91 o 
   2  -5  10      159.49      156.69     15.71 o 
   3  -5  10      610.85      616.09     21.47 o 
   4  -5  10      155.02      152.49     14.34 o 
   5  -5  10      323.40      324.97     14.81 o 
   6  -5  10      511.84      476.06     22.75 o 
   7  -5  10      463.22      520.68     44.23 o 
   8  -5  10      560.15      623.61     78.70 o 
   9  -5  10      334.99      335.42     70.58 o 
  10  -5  10       64.94      100.62     27.94 o 
  11  -5  10       84.35       71.75     20.31 o 
  12  -5  10       51.54       37.50     20.71 o 
 -18  -4  10      188.57       99.58     37.06 o 
 -17  -4  10       15.43       18.27     11.17 o 
 -16  -4  10       26.92       44.25     14.42 o 
 -15  -4  10      165.30      167.84     27.88 o 
 -14  -4  10     2311.54     2327.44     62.06 o 
 -13  -4  10      124.61      107.17     17.49 o 
 -12  -4  10      281.85      307.35     26.19 o 
 -11  -4  10      188.94      196.08     29.54 o 
 -10  -4  10      981.68      974.55     28.23 o 
  -9  -4  10      480.72      504.31     11.76 o 
  -8  -4  10      652.67      634.25     15.84 o 
  -7  -4  10      184.55      188.97     12.41 o 
  -6  -4  10     2204.47     2227.52     45.21 o 
  -5  -4  10      468.65      502.95     11.55 o 
  -4  -4  10      446.61      504.09     25.48 o 
  -3  -4  10      225.59      249.44     30.29 o 
  -2  -4  10     2459.30     2650.02     36.11 o 
  -1  -4  10      852.54      829.97     23.43 o 
   0  -4  10      848.33      908.90     15.70 o 
   1  -4  10      578.63      576.31     20.02 o 
   2  -4  10      640.23      638.99     15.22 o 
   3  -4  10       78.85       80.51     14.58 o 
   4  -4  10      177.81      165.11     21.76 o 
   5  -4  10      465.81      436.99     24.24 o 
   6  -4  10     2140.65     2208.48     30.96 o 
   7  -4  10      173.93      185.05     43.65 o 
   8  -4  10      421.94      442.63     91.96 o 
   9  -4  10       65.82       33.14     15.34 o 
  10  -4  10       96.39       96.63     15.68 o 
  11  -4  10       37.13       40.32     14.53 o 
  12  -4  10      181.48      144.19     48.69 o 
 -17  -3  10       33.11      100.69     52.17 o 
 -16  -3  10       41.44       33.47     14.55 o 
 -15  -3  10      164.04      111.28     17.45 o 
 -14  -3  10      278.19      274.68     25.99 o 
 -13  -3  10      457.11      472.98     16.87 o 
 -12  -3  10      209.31      230.89     18.31 o 
 -11  -3  10     1071.78     1135.37     37.03 o 
 -10  -3  10      189.50      195.35     27.33 o 
  -9  -3  10       25.00       16.78      7.53 o 
  -8  -3  10      535.56      538.75     10.59 o 
  -7  -3  10      444.42      428.76     17.54 o 
  -6  -3  10      764.81      779.34     19.66 o 
  -5  -3  10      227.89      252.22     11.54 o 
  -4  -3  10       64.10       87.79     11.28 o 
  -3  -3  10      871.49      872.01     24.88 o 
  -2  -3  10     5253.06     5483.11     75.25 o 
  -1  -3  10      332.87      339.21     25.74 o 
   0  -3  10      603.58      624.51     12.48 o 
   1  -3  10      594.48      591.23     22.52 o 
   2  -3  10     1292.57     1282.74     42.57 o 
   3  -3  10      228.15      231.67     12.26 o 
   4  -3  10       26.68       31.45      8.00 o 
   5  -3  10       73.94       89.73     15.31 o 
   6  -3  10     1450.89     1565.15     49.13 o 
   7  -3  10      259.06      249.70     29.48 o 
   8  -3  10      279.30      260.12     49.94 o 
   9  -3  10      180.84      192.99     35.12 o 
  10  -3  10       26.90       17.24     18.81 o 
  11  -3  10       54.63       31.08     15.63 o 
  12  -3  10      117.16      104.37     28.40 o 
 -18  -2  10      111.09       99.58     64.65 o 
 -17  -2  10       19.36       32.17      9.91 o 
 -16  -2  10       87.60      123.35     24.89 o 
 -15  -2  10       94.98       90.37     21.57 o 
 -14  -2  10     2333.75     2471.08     79.05 o 
 -13  -2  10      150.71      158.08     20.73 o 
 -12  -2  10     1448.22     1533.65     74.54 o 
 -11  -2  10      106.82       87.01     16.51 o 
 -10  -2  10       66.16       68.95     11.43 o 
  -9  -2  10      175.39      174.32     11.84 o 
  -8  -2  10     1117.17     1080.94     24.89 o 
  -7  -2  10       44.45       41.62      8.01 o 
  -6  -2  10     1364.34     1243.69     23.31 o 
  -5  -2  10      284.55      302.76     12.39 o 
  -4  -2  10     2236.59     2183.29     27.32 o 
  -3  -2  10      436.52      457.06     14.77 o 
  -2  -2  10     1150.86     1267.69     49.37 o 
  -1  -2  10      232.02      241.21     35.42 o 
   0  -2  10     1287.46     1167.29     29.06 o 
   1  -2  10      395.65      408.96     14.49 o 
   2  -2  10      119.17      124.27     22.65 o 
   3  -2  10      273.79      297.92     23.73 o 
   4  -2  10      148.51      142.96     27.70 o 
   5  -2  10      339.38      349.76     15.14 o 
   6  -2  10     2457.00     2493.98    103.00 o 
   7  -2  10      243.45      226.89     26.62 o 
   8  -2  10      622.53      623.68     46.91 o 
   9  -2  10      198.82      195.36     88.33 o 
  10  -2  10      160.32      144.42     56.03 o 
  11  -2  10       51.83       18.36     23.85 o 
  12  -2  10      217.93      204.62     62.84 o 
 -18  -1  10      349.25      234.82    111.17 o 
 -17  -1  10       36.76       46.57     28.88 o 
 -16  -1  10       36.00       35.74     13.71 o 
 -15  -1  10       89.76       50.50     16.27 o 
 -14  -1  10      221.03      234.31     30.30 o 
 -13  -1  10      419.03      452.42     16.07 o 
 -12  -1  10       81.95       84.43     13.54 o 
 -11  -1  10      147.90      147.28     21.51 o 
 -10  -1  10      179.08      172.84     12.92 o 
  -9  -1  10      132.99      143.59      9.63 o 
  -8  -1  10       97.28       93.13     10.14 o 
  -7  -1  10      247.61      254.58      7.31 o 
  -6  -1  10     1361.52     1378.29     22.15 o 
  -5  -1  10      240.43      263.98      8.23 o 
  -4  -1  10      354.19      336.24     17.57 o 
  -3  -1  10      294.37      288.03     13.11 o 
  -2  -1  10     2032.60     2169.61     60.33 o 
  -1  -1  10      169.25      163.97     24.23 o 
   0  -1  10      679.58      702.16     30.79 o 
   1  -1  10      258.81      254.71     23.62 o 
   2  -1  10     1979.47     1936.51     51.29 o 
   3  -1  10       88.20       70.72     13.71 o 
   4  -1  10      212.28      249.66     45.29 o 
   5  -1  10       85.76       84.40     15.72 o 
   6  -1  10     1792.86     1766.40     72.49 o 
   7  -1  10       50.40       50.10     17.41 o 
   8  -1  10       19.08       -3.75     42.88 o 
   9  -1  10       98.94       89.11     47.36 o 
  10  -1  10      118.76       82.34     31.79 o 
  11  -1  10       46.38      125.61     55.25 o 
  12  -1  10      193.83      235.66     79.54 o 
  13  -1  10        9.45       52.79     36.55 o 
 -18   0  10       31.90       13.99     12.54 o 
 -17   0  10       99.83       59.95     40.08 o 
 -16   0  10       31.23       42.37     32.52 o 
 -15   0  10        8.28        7.36     21.41 o 
 -14   0  10     2761.03     3080.43     36.61 o 
 -13   0  10      548.92      628.21     65.66 o 
 -12   0  10     3465.09     3738.01     56.60 o 
 -11   0  10        2.27        5.58      3.88 o 
 -10   0  10      196.07      198.70     13.74 o 
  -9   0  10       95.17       98.16     11.13 o 
  -8   0  10     1500.36     1306.30     30.21 o 
  -7   0  10       84.90       71.72     12.38 o 
  -6   0  10      666.27      596.88     21.80 o 
  -5   0  10      439.81      460.18     15.09 o 
  -4   0  10     1533.38     1473.92     49.02 o 
  -3   0  10        6.80        1.90     12.43 o 
  -2   0  10      112.25      192.61     31.31 o 
  -1   0  10      119.99      135.41     30.47 o 
   0   0  10    11859.40    11134.83    676.30 o 
   1   0  10       94.18      119.54     26.00 o 
   2   0  10       12.30       27.84     11.10 o 
   3   0  10        8.07       18.25      6.40 o 
   4   0  10       18.56       33.31     36.44 o 
   5   0  10       57.97       60.45     54.41 o 
   6   0  10     1983.00     2141.14     80.38 o 
   7   0  10       39.23       24.46     18.53 o 
   8   0  10      126.02      188.86     63.14 o 
   9   0  10       21.68       14.33     29.50 o 
  10   0  10       55.13       29.39     31.74 o 
  11   0  10       21.25      -47.41     47.41 o 
  12   0  10       79.13      111.90     54.58 o 
  13   0  10      279.96      226.98    122.14 o 
 -18   1  10      340.94      221.38     90.74 o 
 -17   1  10       36.24       58.22     27.71 o 
 -16   1  10       35.69       17.46     10.69 o 
 -15   1  10       88.25      121.75     31.51 o 
 -14   1  10      223.20      248.27     22.42 o 
 -13   1  10      417.33      434.72     23.27 o 
 -12   1  10       89.19      116.04     20.66 o 
 -11   1  10      147.28      138.69      9.06 o 
 -10   1  10      178.14      172.07     19.01 o 
  -9   1  10      131.49      120.57     17.68 o 
  -8   1  10      113.45      103.79     10.75 o 
  -7   1  10      243.91      257.80     11.71 o 
  -6   1  10     1328.25     1373.81     11.89 o 
  -5   1  10      234.29      247.52      7.22 o 
  -4   1  10      363.28      343.75     14.36 o 
  -3   1  10      290.76      251.28     32.85 o 
  -2   1  10     2129.86     2094.91     60.05 o 
  -1   1  10      169.24      209.98     33.82 o 
   0   1  10      678.82      714.29     23.87 o 
   1   1  10      259.14      260.90     21.49 o 
   2   1  10     1960.15     1849.95     76.69 o 
   3   1  10       87.73       47.64     24.52 o 
   4   1  10      223.86      132.72     64.32 o 
   5   1  10       86.58       88.67     39.30 o 
   6   1  10     1798.41     1973.60     79.65 o 
   7   1  10       48.92       55.81     33.81 o 
   8   1  10       24.36       -2.13     40.97 o 
   9   1  10      101.29       76.86     43.27 o 
  10   1  10      120.72       98.57     46.57 o 
  11   1  10       46.78       51.33     31.23 o 
  12   1  10      194.20      149.68    101.76 o 
  13   1  10        9.29      -20.94     34.59 o 
 -17   2  10       18.61       19.20     20.32 o 
 -16   2  10       84.27       95.94     35.99 o 
 -15   2  10       93.93      122.70     31.91 o 
 -14   2  10     2310.52     2509.24     90.46 o 
 -13   2  10      153.14      164.25     16.43 o 
 -12   2  10     1432.29     1486.09     53.01 o 
 -11   2  10      109.20       87.39     15.02 o 
 -10   2  10       60.20       41.00      8.97 o 
  -9   2  10      175.76      169.04      8.01 o 
  -8   2  10     1143.21     1052.24     23.93 o 
  -7   2  10       44.46       50.54      8.82 o 
  -6   2  10     1352.35     1257.69     20.03 o 
  -5   2  10      279.29      291.51      6.93 o 
  -4   2  10     2256.77     2141.43     26.81 o 
  -3   2  10      440.06      455.77     22.02 o 
  -2   2  10     1092.63     1126.12     30.45 o 
  -1   2  10      235.71      210.05     35.81 o 
   0   2  10     1288.46     1206.43     35.15 o 
   1   2  10      392.67      408.01     85.20 o 
   2   2  10      118.96      151.36     37.56 o 
   3   2  10      276.06      230.40     91.30 o 
   4   2  10      160.14      123.65     48.53 o 
   5   2  10      336.78      360.82     70.42 o 
   6   2  10     2444.18     2356.92    134.40 o 
   7   2  10      240.92      231.40     68.63 o 
   8   2  10      603.64      700.43    234.93 o 
   9   2  10      200.72       70.98     72.32 o 
  10   2  10      151.37      115.87     93.93 o 
  11   2  10       49.28       12.59     22.89 o 
  12   2  10      218.07      125.50     59.45 o 
 -17   3  10       32.55       34.59     29.11 o 
 -16   3  10       42.70       33.59     18.36 o 
 -15   3  10      164.91      188.92     38.34 o 
 -14   3  10      278.41      319.34     29.05 o 
 -13   3  10      456.73      464.04     24.41 o 
 -12   3  10      213.50      224.47     31.23 o 
 -11   3  10     1085.03     1069.86     18.50 o 
 -10   3  10      190.54      190.27      7.44 o 
  -9   3  10       27.78       21.13     10.47 o 
  -8   3  10      567.03      628.18     13.88 o 
  -7   3  10      453.30      484.46     13.88 o 
  -6   3  10      746.93      756.23     16.07 o 
  -5   3  10      231.11      227.14     20.66 o 
  -4   3  10       61.94       82.73     14.34 o 
  -3   3  10      885.17      882.03     29.29 o 
  -2   3  10     5342.74     5706.66     93.23 o 
  -1   3  10      322.34      342.30     21.59 o 
   0   3  10      602.36      813.05     81.17 o 
   1   3  10      613.93      733.79     42.82 o 
   2   3  10     1247.51     1194.19     61.13 o 
   3   3  10      224.38      256.09     94.71 o 
   4   3  10       26.11       36.50     22.78 o 
   5   3  10       73.18       64.99     38.40 o 
   6   3  10     1459.70     1516.56    166.92 o 
   7   3  10      251.17      362.11    154.89 o 
   8   3  10      288.04      235.99    109.94 o 
   9   3  10      181.45      113.46     83.18 o 
  10   3  10       27.58       96.05     66.11 o 
  11   3  10       52.17       62.36     37.95 o 
  12   3  10      119.67      102.38     76.69 o 
 -16   4  10       32.85       28.32     21.61 o 
 -15   4  10      161.94      187.30     69.47 o 
 -14   4  10     2297.81     2475.93     48.42 o 
 -13   4  10      125.76       77.13     22.17 o 
 -12   4  10      273.43      215.00     77.08 o 
 -11   4  10      189.45      227.09     46.57 o 
 -10   4  10      989.11      983.62     15.18 o 
  -9   4  10      476.77      498.77     37.73 o 
  -8   4  10      655.72      652.56     21.55 o 
  -7   4  10      185.84      207.61     25.45 o 
  -6   4  10     2238.60     2224.15     46.49 o 
  -5   4  10      462.22      474.02     14.64 o 
  -4   4  10      468.78      526.35     14.17 o 
  -3   4  10      225.17      239.34      9.53 o 
  -2   4  10     2420.66     2598.96     71.01 o 
  -1   4  10      868.34      902.33     53.01 o 
   0   4  10      848.55      888.73     45.00 o 
   1   4  10      568.97      661.07     29.98 o 
   2   4  10      661.81      583.05     43.55 o 
   3   4  10       77.87       82.68     49.87 o 
   4   4  10      190.03      190.26     61.52 o 
   5   4  10      473.29      540.17    140.05 o 
   6   4  10     2115.93     2142.54    277.47 o 
   7   4  10      177.08      208.96     56.98 o 
   8   4  10      420.63      301.60    126.17 o 
   9   4  10       65.80      101.93     73.22 o 
  10   4  10       86.47       70.59     43.38 o 
  11   4  10       35.53       -4.81     65.21 o 
  12   4  10      184.50      117.10     70.36 o 
 -15   5  10       61.06       53.40     20.94 o 
 -14   5  10      107.20       83.46     23.17 o 
 -13   5  10      159.76      166.64     34.09 o 
 -12   5  10      101.07      114.69     30.17 o 
 -11   5  10      606.50      640.53     38.29 o 
 -10   5  10       71.99       77.53     32.97 o 
  -9   5  10      647.77      596.37     39.46 o 
  -8   5  10      228.63      254.33     21.89 o 
  -7   5  10      714.41      660.66     19.54 o 
  -6   5  10      437.73      420.56     13.11 o 
  -5   5  10      914.64      921.54     19.53 o 
  -4   5  10      314.07      346.04     12.18 o 
  -3   5  10      518.01      567.72     19.45 o 
  -2   5  10      687.76      662.98     44.17 o 
  -1   5  10      280.33      307.59     75.34 o 
   0   5  10     1409.38     1532.06     70.59 o 
   1   5  10      434.41      375.79     54.58 o 
   2   5  10      163.89      215.06     84.47 o 
   3   5  10      592.92      695.84    142.63 o 
   4   5  10      151.21       93.98     39.46 o 
   5   5  10      321.98      319.23    105.68 o 
   6   5  10      518.86      425.03    121.80 o 
   7   5  10      452.61      265.89     77.53 o 
   8   5  10      567.32      499.42    167.70 o 
   9   5  10      332.12      429.95    165.52 o 
  10   5  10       62.89       37.73     30.28 o 
  11   5  10       81.11       62.08     33.70 o 
  12   5  10       52.90       65.55     51.50 o 
 -14   6  10     1134.06     1168.44     57.71 o 
 -13   6  10      132.92      122.70     27.54 o 
 -12   6  10      523.05      587.52     32.63 o 
 -11   6  10       94.42       58.22     16.12 o 
 -10   6  10     1225.93     1186.47     64.99 o 
  -9   6  10      472.65      501.49     30.95 o 
  -8   6  10      705.61      732.59     31.35 o 
  -7   6  10       70.03       71.59     10.68 o 
  -6   6  10      450.74      456.41     22.27 o 
  -5   6  10      529.82      502.69     14.66 o 
  -4   6  10      444.65      447.88     12.48 o 
  -3   6  10      226.90      248.59     71.87 o 
  -2   6  10     1693.93     1693.16     76.80 o 
  -1   6  10      204.22      265.94     54.97 o 
   0   6  10     1478.74     1552.61     69.58 o 
   1   6  10      241.90      236.61     80.77 o 
   2   6  10      361.40      376.84     25.36 o 
   3   6  10       82.82       39.30     47.58 o 
   4   6  10      158.35      126.39     61.91 o 
   5   6  10      311.46      374.26    114.86 o 
   6   6  10     1232.68     1406.23     71.15 o 
   7   6  10       22.55      -50.99     57.94 o 
   8   6  10      100.62       85.03     54.97 o 
   9   6  10       88.91      142.46     66.44 o 
  10   6  10       48.34       19.37     66.72 o 
  11   6  10       61.60       54.63     55.70 o 
 -13   7  10      267.56      211.59     74.67 o 
 -12   7  10       73.11       53.18     20.99 o 
 -11   7  10      201.16      216.79     59.45 o 
 -10   7  10      120.09      151.02     54.63 o 
  -9   7  10      783.81      837.46     48.48 o 
  -8   7  10      315.98      309.21     77.41 o 
  -7   7  10      513.87      503.16     13.80 o 
  -6   7  10      420.94      391.47     11.53 o 
  -5   7  10      278.69      280.12     21.08 o 
  -4   7  10      189.43      179.59     25.48 o 
  -3   7  10      961.92      834.04     98.85 o 
  -2   7  10      204.56      304.34     67.84 o 
  -1   7  10      581.26      552.48    146.10 o 
   0   7  10     1334.26     1548.86    203.02 o 
   1   7  10      816.18      759.09     57.99 o 
   2   7  10     2205.62     2099.21    120.07 o 
   3   7  10      581.65      532.67    196.36 o 
   4   7  10      436.24      344.25    102.83 o 
   5   7  10       87.89      114.47     83.07 o 
   6   7  10      201.06      300.76     95.83 o 
   7   7  10      129.53      105.68     65.44 o 
   8   7  10      480.63      448.54    134.68 o 
   9   7  10      289.60      279.49    111.17 o 
  10   7  10      132.52      114.58     90.51 o 
  11   7  10      171.85      122.81     94.10 o 
 -12   8  10       71.79       63.48     27.99 o 
 -11   8  10      200.24      157.96     47.47 o 
 -10   8  10       44.33       35.38     18.19 o 
  -9   8  10      220.01      173.19     66.11 o 
  -8   8  10      545.78      538.49     27.37 o 
  -7   8  10       44.14       25.53     30.28 o 
  -6   8  10       76.75       91.07     20.77 o 
  -5   8  10      419.79      424.74     23.96 o 
  -4   8  10      808.90      761.22     39.85 o 
  -3   8  10      123.20       80.16     45.17 o 
  -2   8  10      108.50      126.00     24.80 o 
  -1   8  10       61.83      138.54     63.92 o 
   0   8  10       78.47       60.90     16.79 o 
   1   8  10      632.83      608.29    164.91 o 
   2   8  10      132.02       81.11     46.46 o 
   4   8  10      218.29      256.71    106.24 o 
   5   8  10      186.84      179.18     84.30 o 
   6   8  10      161.72      105.63     84.02 o 
   7   8  10      108.16       65.66     55.86 o 
   8   8  10      154.13      143.24     79.71 o 
   9   8  10      167.85      124.27     62.92 o 
  10   8  10       89.92       97.45     57.66 o 
 -11   9  10      451.93      475.29     23.23 o 
 -10   9  10       92.19       53.90     11.31 o 
  -9   9  10      574.32      526.23     28.21 o 
  -8   9  10      173.74      192.45     57.88 o 
  -7   9  10      645.77      670.82     36.50 o 
  -6   9  10      313.57      332.50     41.93 o 
  -5   9  10      380.10      430.01     28.49 o 
  -3   9  10      678.46      710.78     50.55 o 
  -2   9  10      229.39      219.71     30.34 o 
  -1   9  10      402.21      369.78    109.99 o 
   0   9  10      420.42      372.46    136.86 o 
   1   9  10      365.62      263.14    151.47 o 
   2   9  10      524.68      435.38    147.78 o 
   3   9  10      441.98      465.50    162.44 o 
   4   9  10      207.91      342.57     99.53 o 
   5   9  10      291.09      302.61    121.80 o 
   6   9  10      137.46      153.37     95.89 o 
   7   9  10      115.23       82.34     61.29 o 
   8   9  10      196.94      194.07    110.83 o 
   9   9  10      104.54      179.12     51.33 o 
 -11  10  10      105.57       89.28     30.67 o 
 -10  10  10       33.77       20.26     14.39 o 
  -9  10  10       68.75       56.20     23.90 o 
  -8  10  10       15.14        7.39      6.77 o 
  -7  10  10       27.38       23.96     15.84 o 
  -6  10  10      216.73      202.19     72.26 o 
  -5  10  10      224.05      233.87     69.35 o 
   0  10  10      225.43      191.27     37.00 o 
   1  10  10      304.85      379.35     49.87 o 
   2  10  10       32.04       76.18     48.03 o 
   3  10  10        9.77       19.54     51.05 o 
   4  10  10       18.11       55.75     55.75 o 
   5  10  10      125.77       61.07     56.76 o 
   6  10  10       27.54       65.77     49.20 o 
   7  10  10       73.00       11.03     56.76 o 
   8  10  10       49.23       27.54     61.85 o 
 -10  11  10       46.05       16.07     19.59 o 
  -9  11  10      374.08      364.85     23.45 o 
  -8  11  10       10.64       12.37     12.09 o 
  -7  11  10      398.21      371.12     23.29 o 
  -6  11  10       70.16       56.26     40.02 o 
  -5  11  10      225.15      236.95     82.17 o 
  -8  12  10      102.65       82.12     49.15 o 
  -7  12  10       20.16        3.02     10.24 o 
  -6  12  10       33.48       29.50     22.84 o 
  -5  12  10      125.69      127.85     48.98 o 
  -7  13  10      236.59      168.88     90.40 o 
  -6  13  10       49.25       53.23     28.72 o 
  -5  13  10       45.49       63.70     25.97 o 
  -6  14  10      126.85       57.54     34.87 o 
  -5  14  10      114.21       71.65     33.75 o 
  -6 -14  11       42.81       39.39     19.85 o 
  -5 -14  11       54.07       43.10     16.46 o 
  -4 -14  11       15.06       34.54     13.89 o 
  -3 -14  11      113.80      120.33     21.33 o 
  -2 -14  11      240.94      195.18     46.36 o 
  -1 -14  11       52.97       42.14     15.93 o 
  -9 -13  11       55.76       54.36     23.06 o 
  -8 -13  11       68.49       85.09     24.34 o 
  -7 -13  11      156.48      136.17     39.59 o 
  -6 -13  11        8.22       19.58     25.94 o 
  -5 -13  11       23.79       15.94     12.31 o 
  -4 -13  11      144.28      140.00     24.78 o 
  -3 -13  11       12.79       45.90     26.55 o 
  -2 -13  11       89.88       71.70     18.64 o 
  -1 -13  11      104.07       85.48     16.18 o 
   0 -13  11       27.49       20.18     10.34 o 
   1 -13  11       37.51       13.86      8.29 o 
   2 -13  11        4.54        6.88     11.76 o 
   3 -13  11      126.56      108.88     30.78 o 
 -11 -12  11       54.62       39.03     16.90 o 
 -10 -12  11       53.54       41.66     20.58 o 
  -9 -12  11      387.88      456.86     82.20 o 
  -8 -12  11       20.80        3.93     17.35 o 
  -7 -12  11      106.47      126.61     27.15 o 
  -6 -12  11      152.05      151.25     29.31 o 
  -5 -12  11       54.68       38.83     10.08 o 
  -4 -12  11       53.27       55.73     15.68 o 
  -3 -12  11      268.42      260.36     45.79 o 
  -2 -12  11      182.46      138.54     24.04 o 
  -1 -12  11       48.45       52.23     10.75 o 
   0 -12  11       16.24       12.55     10.60 o 
   1 -12  11      214.57      182.36     31.84 o 
   2 -12  11       68.12       89.06     17.29 o 
   3 -12  11      162.91      161.16     28.79 o 
   4 -12  11        3.17       -6.66     11.19 o 
   5 -12  11       28.55       29.47     12.56 o 
 -13 -11  11      103.20       85.56     42.15 o 
 -12 -11  11       27.94       37.19     11.20 o 
 -11 -11  11      130.55      116.38     42.12 o 
 -10 -11  11       78.07       73.02     39.88 o 
  -9 -11  11      366.70      557.26     99.55 o 
  -8 -11  11      297.52      297.41     67.62 o 
  -7 -11  11      337.66      362.00     83.23 o 
  -6 -11  11      116.68      104.62     20.56 o 
  -5 -11  11      157.22      133.24     22.05 o 
  -4 -11  11       52.23       43.28     12.69 o 
  -3 -11  11       27.27       33.08      8.46 o 
  -2 -11  11      157.34      153.75     23.11 o 
  -1 -11  11      181.50      171.35     24.46 o 
   0 -11  11       42.62       31.81     17.71 o 
   1 -11  11       43.14       37.98     12.03 o 
   2 -11  11       30.99       38.21      9.35 o 
   3 -11  11       91.71      101.14     24.14 o 
   4 -11  11      109.74       90.16     24.02 o 
   5 -11  11       79.44       70.71     24.19 o 
   6 -11  11       58.97       46.19     15.33 o 
 -14 -10  11      280.22      334.60     64.51 o 
 -13 -10  11      115.76       91.94     32.29 o 
 -12 -10  11      138.59       95.62     21.97 o 
 -11 -10  11       96.35       85.32     41.56 o 
 -10 -10  11        4.29       -7.42     18.86 o 
  -9 -10  11      266.82      339.60     45.54 o 
  -8 -10  11      267.54      267.33     45.23 o 
  -7 -10  11      112.27      145.80     30.55 o 
  -6 -10  11       97.92       89.48     13.89 o 
  -5 -10  11      117.97      111.02     14.54 o 
  -4 -10  11       24.58       22.01      6.75 o 
  -3 -10  11      456.67      517.61     28.91 o 
  -2 -10  11       29.31       30.11      9.07 o 
  -1 -10  11      324.62      305.88     46.30 o 
   0 -10  11       39.66       17.08     12.90 o 
   1 -10  11      326.34      310.40     47.75 o 
   2 -10  11       63.34       66.44     15.37 o 
   3 -10  11      213.70      189.95     27.65 o 
   4 -10  11       19.09       21.33     13.05 o 
   5 -10  11      192.44      192.41     40.19 o 
   6 -10  11       10.80       31.75     17.30 o 
   7 -10  11      246.74      208.09     44.14 o 
 -15  -9  11      103.35       79.86     31.72 o 
 -14  -9  11       45.89       42.12     24.25 o 
 -13  -9  11       56.19       65.07     22.11 o 
 -12  -9  11       29.80       31.66     19.66 o 
 -11  -9  11      147.70      141.25     27.88 o 
 -10  -9  11      131.44      148.34     27.22 o 
  -9  -9  11      405.63      432.47     55.96 o 
  -8  -9  11      299.39      339.13     26.06 o 
  -7  -9  11      468.99      452.44     27.21 o 
  -6  -9  11       47.89       37.93      8.28 o 
  -5  -9  11      326.90      398.16     17.57 o 
  -4  -9  11       86.93       54.70     17.84 o 
  -3  -9  11       46.48       42.36      9.76 o 
  -2  -9  11      229.74      208.15     24.33 o 
  -1  -9  11      656.71      667.61     21.59 o 
   0  -9  11       50.80       52.12      9.34 o 
   1  -9  11       11.96       22.47      7.68 o 
   2  -9  11      140.78      151.45     20.27 o 
   3  -9  11       99.26      104.92     16.26 o 
   4  -9  11      223.79      224.49     42.44 o 
   5  -9  11      119.66      117.80     25.35 o 
   6  -9  11      162.23      128.16     33.16 o 
   7  -9  11       35.19       38.27      9.15 o 
   8  -9  11       73.89       64.42     14.89 o 
 -16  -8  11       20.63       21.02     30.90 o 
 -15  -8  11       48.09       19.90     22.30 o 
 -14  -8  11       23.30       28.82     15.93 o 
 -13  -8  11      379.40      502.31     78.29 o 
 -12  -8  11      151.32      144.57     29.94 o 
 -11  -8  11      213.66      188.24     34.78 o 
 -10  -8  11       55.51       66.74     12.36 o 
  -9  -8  11      368.44      414.37     26.21 o 
  -8  -8  11     1085.89     1148.59     37.01 o 
  -7  -8  11      183.18      187.23     14.37 o 
  -6  -8  11      387.39      413.32     16.71 o 
  -5  -8  11      264.00      288.36     27.32 o 
  -4  -8  11      315.42      300.23     15.13 o 
  -3  -8  11      667.04      683.69     14.54 o 
  -2  -8  11      752.63      817.01     15.75 o 
  -1  -8  11      373.54      334.70     31.55 o 
   0  -8  11       52.06       55.24     11.35 o 
   1  -8  11      474.47      461.87     31.10 o 
   2  -8  11      300.96      322.88     31.85 o 
   3  -8  11      562.44      521.51     27.00 o 
   4  -8  11      339.97      318.58     45.41 o 
   5  -8  11      164.05      121.58     28.02 o 
   6  -8  11       17.47        9.20     11.26 o 
   7  -8  11      330.72      304.98     58.04 o 
   8  -8  11      170.71      140.08     36.49 o 
   9  -8  11      341.26      220.06     57.25 o 
 -16  -7  11       77.80       44.90     18.05 o 
 -15  -7  11       43.02       52.50     13.28 o 
 -14  -7  11      155.73      114.96     21.10 o 
 -13  -7  11      143.64      134.30     25.20 o 
 -12  -7  11       42.73       41.53     11.44 o 
 -11  -7  11      144.41      167.65     24.91 o 
 -10  -7  11      386.64      419.38     23.72 o 
  -9  -7  11      629.36      707.78     47.71 o 
  -8  -7  11      144.30      159.43     19.78 o 
  -7  -7  11      286.37      280.87     27.72 o 
  -6  -7  11      639.45      677.84      9.90 o 
  -5  -7  11      176.41      155.36     12.01 o 
  -4  -7  11      275.16      280.69     30.70 o 
  -3  -7  11      289.03      265.42     17.43 o 
  -2  -7  11     1672.17     1749.44     29.79 o 
  -1  -7  11     1395.67     1388.83     24.86 o 
   0  -7  11      160.01      182.10     21.33 o 
   1  -7  11      142.76      141.24     13.28 o 
   2  -7  11      107.46       93.31     16.85 o 
   3  -7  11      153.80      152.78     20.73 o 
   4  -7  11      751.28      745.36     51.91 o 
   5  -7  11      252.11      277.67     42.67 o 
   6  -7  11      160.57      176.69     30.57 o 
   7  -7  11       46.73       12.52     17.77 o 
   8  -7  11       25.53       15.83     15.71 o 
   9  -7  11       80.12       52.69     14.21 o 
  10  -7  11       56.81       51.61     19.39 o 
 -17  -6  11      210.18      168.32     68.63 o 
 -16  -6  11       87.41       67.13     20.42 o 
 -15  -6  11       95.23       93.31     19.16 o 
 -14  -6  11      307.89      251.01     50.30 o 
 -13  -6  11      613.74      664.25     35.99 o 
 -12  -6  11      360.89      365.91     57.99 o 
 -11  -6  11      355.17      370.62     24.83 o 
 -10  -6  11      324.08      311.07     39.79 o 
  -9  -6  11     1226.26     1261.27     43.94 o 
  -8  -6  11      731.23      747.83     12.62 o 
  -7  -6  11      384.27      381.88     16.49 o 
  -6  -6  11      896.39      907.05     29.52 o 
  -5  -6  11      371.65      379.70     12.76 o 
  -4  -6  11       31.98       28.54      7.25 o 
  -3  -6  11      829.27      834.90     16.84 o 
  -2  -6  11     1387.00     1365.98     22.91 o 
  -1  -6  11      178.74      169.31     19.39 o 
   0  -6  11      606.16      549.80     31.76 o 
   1  -6  11     1030.30     1121.67     28.66 o 
   2  -6  11     1725.63     1714.82     30.50 o 
   3  -6  11      518.82      515.57     14.97 o 
   4  -6  11      141.28      156.30     13.09 o 
   5  -6  11      341.03      357.99     45.81 o 
   6  -6  11        2.10        9.78     18.04 o 
   7  -6  11      175.43      146.71     26.02 o 
   8  -6  11       98.08      138.03     33.39 o 
   9  -6  11      274.60      200.67     99.64 o 
  10  -6  11       72.61       46.37     19.20 o 
 -17  -5  11       69.54       68.54     16.17 o 
 -16  -5  11      367.47      308.70     74.46 o 
 -15  -5  11      136.55      126.55     28.37 o 
 -14  -5  11      420.54      432.14     25.00 o 
 -13  -5  11        9.93       26.49     11.65 o 
 -12  -5  11      223.94      241.44     36.19 o 
 -11  -5  11      317.14      331.92     21.66 o 
 -10  -5  11      826.29      806.90     22.00 o 
  -9  -5  11      197.17      181.22     26.19 o 
  -8  -5  11       64.55       60.54     10.35 o 
  -7  -5  11      290.86      301.98     30.11 o 
  -6  -5  11     1574.68     1588.69     40.21 o 
  -5  -5  11      677.70      667.06     11.26 o 
  -4  -5  11      729.40      694.13     25.98 o 
  -3  -5  11      272.33      261.85     19.70 o 
  -2  -5  11     1020.35     1049.68     27.13 o 
  -1  -5  11      384.17      370.51     15.96 o 
   0  -5  11      121.31      107.46     14.43 o 
   1  -5  11      298.82      321.11     21.67 o 
   2  -5  11      370.06      404.31     20.16 o 
   3  -5  11      295.44      290.47     26.13 o 
   4  -5  11     1114.84     1142.31     33.74 o 
   5  -5  11      632.52      633.52     49.51 o 
   6  -5  11      272.47      276.19     40.43 o 
   7  -5  11       46.07       45.17     15.48 o 
   8  -5  11       79.68       88.07     24.38 o 
   9  -5  11      151.63      125.27     28.83 o 
  10  -5  11       73.76       59.38     21.68 o 
  11  -5  11       52.89       77.36     33.00 o 
 -18  -4  11      191.93      166.12     44.37 o 
 -17  -4  11       71.11       17.84     18.67 o 
 -16  -4  11        3.87        4.10     27.88 o 
 -15  -4  11       32.46       22.66     11.29 o 
 -14  -4  11      119.89      119.96     22.22 o 
 -13  -4  11      138.78      140.66     20.71 o 
 -12  -4  11      321.73      330.74     38.72 o 
 -11  -4  11      537.86      522.84     43.44 o 
 -10  -4  11       83.12       65.33     16.21 o 
  -9  -4  11      291.24      269.55     21.77 o 
  -8  -4  11       47.79       54.52      7.42 o 
  -7  -4  11      847.91      891.46     22.22 o 
  -6  -4  11      618.50      605.54     16.19 o 
  -5  -4  11      349.15      373.54     13.13 o 
  -4  -4  11      679.34      703.66     19.21 o 
  -3  -4  11      486.71      497.27     15.42 o 
  -2  -4  11      801.30      874.60     29.41 o 
  -1  -4  11      608.76      606.18     26.68 o 
   0  -4  11      535.44      597.61     18.87 o 
   1  -4  11      664.51      634.46     18.59 o 
   2  -4  11     2520.87     2583.44     44.80 o 
   3  -4  11      417.30      421.50     19.21 o 
   4  -4  11      643.34      636.24     17.98 o 
   5  -4  11       53.52       32.60     10.40 o 
   6  -4  11      598.31      576.67    106.15 o 
   7  -4  11      270.40      245.30     42.35 o 
   8  -4  11      496.83      512.63     44.95 o 
   9  -4  11       59.61       33.27     33.25 o 
  10  -4  11       35.97       46.00     18.16 o 
  11  -4  11       23.13        5.06     20.04 o 
 -18  -3  11       34.83       40.19     18.47 o 
 -17  -3  11       53.63       34.48     14.11 o 
 -16  -3  11      408.00      458.40     25.47 o 
 -15  -3  11      298.49      261.29     63.90 o 
 -14  -3  11     1863.86     1957.08     58.37 o 
 -13  -3  11      122.12      126.63     17.99 o 
 -12  -3  11      780.77      807.97     38.13 o 
 -11  -3  11      159.22      162.65     22.87 o 
 -10  -3  11      166.78      117.68     17.97 o 
  -9  -3  11       88.32       85.01     10.92 o 
  -8  -3  11      713.59      756.25     20.28 o 
  -7  -3  11      328.93      325.23      9.23 o 
  -6  -3  11     3147.00     3212.29     61.48 o 
  -5  -3  11      653.26      639.65     14.15 o 
  -4  -3  11     2443.83     2597.84     42.31 o 
  -3  -3  11      274.00      274.26     16.80 o 
  -2  -3  11      776.27      832.34     30.83 o 
  -1  -3  11      465.46      432.55     19.59 o 
   0  -3  11      261.27      285.93     19.14 o 
   1  -3  11      646.46      684.98     16.02 o 
   2  -3  11     1157.49     1176.93     40.16 o 
   3  -3  11      106.83      134.74     17.86 o 
   4  -3  11      453.26      400.62     18.31 o 
   5  -3  11      146.39      151.74     24.50 o 
   6  -3  11     1495.13     1629.39     28.78 o 
   7  -3  11       17.31       34.01     21.16 o 
   8  -3  11      270.30      328.43     61.77 o 
   9  -3  11      177.06      171.20     36.20 o 
  10  -3  11        6.47       -3.29     14.32 o 
  11  -3  11       86.78       57.83     17.73 o 
  12  -3  11      175.75      105.63     33.15 o 
 -18  -2  11      384.93      440.03     31.79 o 
 -17  -2  11       18.05       24.61     18.56 o 
 -16  -2  11      235.91      251.52     54.73 o 
 -15  -2  11       49.19       55.24     11.51 o 
 -14  -2  11      160.21      169.80     24.13 o 
 -13  -2  11      151.79      157.23     27.52 o 
 -12  -2  11     1221.59     1268.96     43.84 o 
 -11  -2  11      239.08      233.13     14.22 o 
 -10  -2  11       92.25       93.67     13.22 o 
  -9  -2  11      297.00      291.72     13.68 o 
  -8  -2  11      127.98      130.23     17.05 o 
  -7  -2  11      245.77      235.59      9.68 o 
  -6  -2  11      320.38      323.64      8.33 o 
  -5  -2  11      671.65      714.01     16.21 o 
  -4  -2  11     1517.29     1468.85     28.66 o 
  -3  -2  11      367.66      360.61     12.52 o 
  -2  -2  11     3410.08     3669.33     69.81 o 
  -1  -2  11      317.06      299.98     19.36 o 
   0  -2  11     6687.52     6905.33    215.33 o 
   1  -2  11       94.31       83.63      9.50 o 
   2  -2  11     2270.94     2438.13     94.94 o 
   3  -2  11      178.98      171.78     29.32 o 
   4  -2  11      520.61      532.58     27.28 o 
   5  -2  11      292.69      285.46     34.15 o 
   6  -2  11      759.50      803.83     25.72 o 
   7  -2  11       88.79      106.13     40.16 o 
   8  -2  11      810.52      884.20     66.22 o 
   9  -2  11       37.58        4.09     20.99 o 
  10  -2  11       75.36       57.15     40.25 o 
  11  -2  11       12.80       19.89     35.52 o 
  12  -2  11      185.62      175.69     67.14 o 
 -18  -1  11       11.45       35.21     22.00 o 
 -17  -1  11       18.28       32.47     23.12 o 
 -16  -1  11      483.31      514.45     24.99 o 
 -15  -1  11       40.00       19.74      8.95 o 
 -14  -1  11     1458.20     1509.37    133.81 o 
 -13  -1  11      254.37      232.49     17.08 o 
 -12  -1  11      277.03      296.58     25.42 o 
 -11  -1  11      346.06      357.18     10.39 o 
 -10  -1  11       86.92       72.72     11.62 o 
  -9  -1  11      127.87      134.70     17.50 o 
  -8  -1  11     2201.08     2340.16     61.63 o 
  -7  -1  11      123.77      132.00     15.06 o 
  -6  -1  11     6138.93     5942.88    141.31 o 
  -5  -1  11      108.32      137.32     17.36 o 
  -4  -1  11      932.37      940.13     22.59 o 
  -3  -1  11      626.85      703.10     23.37 o 
  -2  -1  11      634.53      623.00     16.34 o 
  -1  -1  11      238.42      304.20     35.49 o 
   0  -1  11     3567.10     3684.81     52.52 o 
   1  -1  11      174.64      160.54     32.90 o 
   2  -1  11     1166.47     1158.79     35.39 o 
   3  -1  11       74.77       77.16     22.93 o 
   4  -1  11       45.27       42.52     13.83 o 
   5  -1  11      214.17      202.05     13.08 o 
   6  -1  11     1952.95     2143.37    150.21 o 
   7  -1  11      212.38      228.23     13.67 o 
   8  -1  11      458.31      471.40     36.88 o 
   9  -1  11       42.36       38.18     23.23 o 
  10  -1  11        7.90       26.08     34.31 o 
  11  -1  11        1.49      -45.40     45.40 o 
  12  -1  11      203.20      144.98    104.17 o 
 -18   0  11      286.80      199.61     88.22 o 
 -17   0  11       56.10       40.41     42.99 o 
 -16   0  11      253.18      235.77     68.29 o 
 -15   0  11        0.37       17.79     10.80 o 
 -14   0  11       58.49       54.67     16.16 o 
 -13   0  11      134.04      136.65     23.46 o 
 -12   0  11     2613.72     2964.52    143.66 o 
 -11   0  11      140.85      129.90      8.89 o 
 -10   0  11      323.37      332.41      8.37 o 
  -9   0  11       17.01       22.00      4.60 o 
  -8   0  11        4.60       15.54      9.58 o 
  -7   0  11       20.51       15.30     15.77 o 
  -6   0  11       11.99       22.81     17.44 o 
  -5   0  11      177.42      191.81     23.26 o 
  -4   0  11     3606.27     3586.93     50.35 o 
  -3   0  11       36.34       44.61     13.54 o 
  -2   0  11     1357.80     1434.54     25.65 o 
  -1   0  11      180.30      151.78     23.56 o 
   0   0  11        0.42       22.43     13.32 o 
   1   0  11       87.49       84.13     34.75 o 
   2   0  11      980.49     1027.01     68.91 o 
   3   0  11       60.03       70.30     10.75 o 
   4   0  11       22.48       17.67      8.73 o 
   5   0  11      111.34      144.52     29.88 o 
   6   0  11      831.74      987.92     83.40 o 
   7   0  11       61.28       86.76     29.84 o 
   8   0  11      434.52      352.54    118.73 o 
   9   0  11      255.69      230.29     69.24 o 
  10   0  11      180.27      177.00     64.65 o 
  11   0  11       28.78       -4.70     47.92 o 
  12   0  11      159.52      103.50     66.78 o 
 -18   1  11       13.06        7.72     11.20 o 
 -17   1  11       18.13       47.75     27.60 o 
 -16   1  11      475.99      508.54     51.33 o 
 -15   1  11       39.46       53.12     18.47 o 
 -14   1  11     1461.27     1589.87     63.34 o 
 -13   1  11      251.53      249.24     37.98 o 
 -12   1  11      272.49      267.37     43.79 o 
 -11   1  11      341.95      329.62     15.56 o 
 -10   1  11       82.41       64.42     11.26 o 
  -9   1  11      124.09      126.81     15.36 o 
  -8   1  11     2187.86     2306.44     40.27 o 
  -7   1  11      124.51      123.28      4.59 o 
  -6   1  11     6129.85     6226.96    119.85 o 
  -5   1  11      109.14      132.91      7.55 o 
  -4   1  11      952.03      997.03     36.17 o 
  -3   1  11      623.74      716.19     30.84 o 
  -2   1  11      621.09      648.40     61.55 o 
  -1   1  11      237.07      248.67     36.01 o 
   0   1  11     3563.40     3651.23    181.22 o 
   1   1  11      175.78      175.48     42.29 o 
   2   1  11     1190.99     1288.89     69.02 o 
   3   1  11       77.06      142.79     44.78 o 
   4   1  11       46.82       72.99     36.27 o 
   5   1  11      217.68      353.04     70.47 o 
   6   1  11     1954.55     2195.15    132.05 o 
   7   1  11      214.85      121.97     49.59 o 
   8   1  11      449.90      406.05     62.30 o 
   9   1  11       42.50       32.47     45.90 o 
  10   1  11        8.80       20.60     36.22 o 
  11   1  11        1.97       56.31     37.28 o 
  12   1  11      202.11      117.44     85.08 o 
 -18   2  11      379.79      451.45     28.27 o 
 -17   2  11       18.56        6.66     22.56 o 
 -16   2  11      238.87      282.96     91.63 o 
 -15   2  11       48.90       43.27     22.33 o 
 -14   2  11      166.74      156.96     58.22 o 
 -13   2  11      156.47      141.30      9.13 o 
 -12   2  11     1249.57     1240.86     47.04 o 
 -11   2  11      235.45      216.35     18.71 o 
 -10   2  11      101.75      108.26     27.43 o 
  -9   2  11      299.47      307.56     14.70 o 
  -8   2  11      133.16      126.11     20.46 o 
  -7   2  11      244.84      228.84     17.06 o 
  -6   2  11      325.43      319.58      8.99 o 
  -5   2  11      680.91      676.46      8.95 o 
  -4   2  11     1553.63     1464.75     29.94 o 
  -3   2  11      368.43      382.72     22.39 o 
  -2   2  11     3382.14     3523.18    163.37 o 
  -1   2  11      318.27      353.31     29.60 o 
   0   2  11     6690.67     7006.82    330.23 o 
   1   2  11       91.58       59.67     24.01 o 
   2   2  11     2316.27     2627.06    112.85 o 
   3   2  11      175.94      189.03     33.81 o 
   4   2  11      522.88      462.87    142.63 o 
   5   2  11      295.07      368.04    109.04 o 
   6   2  11      762.26      641.37    159.36 o 
   7   2  11       89.57       87.66     59.28 o 
   8   2  11      814.36      857.44     76.13 o 
   9   2  11       34.85       22.50     45.96 o 
  10   2  11       75.88       80.55     77.53 o 
  11   2  11       12.97      -52.34     52.34 o 
  12   2  11      182.05      154.77    108.87 o 
 -17   3  11       56.53       48.14     32.80 o 
 -16   3  11      399.53      351.75     25.41 o 
 -15   3  11      299.75      212.09     77.30 o 
 -14   3  11     1882.11     2008.31     76.07 o 
 -13   3  11      125.41      151.02     57.26 o 
 -12   3  11      800.77      831.69     43.49 o 
 -11   3  11      165.27      156.27     23.38 o 
 -10   3  11      162.23      148.33     13.31 o 
  -9   3  11       90.05       93.47     23.04 o 
  -8   3  11      704.49      714.66     14.85 o 
  -7   3  11      336.64      357.00     16.28 o 
  -6   3  11     3157.51     3247.75     85.08 o 
  -5   3  11      654.11      614.40     10.93 o 
  -4   3  11     2482.39     2570.49     39.18 o 
  -3   3  11      279.77      277.88     25.29 o 
  -2   3  11      759.79      747.86     23.23 o 
  -1   3  11      449.85      490.75     24.00 o 
   0   3  11      255.77      293.87     64.60 o 
   1   3  11      651.41      747.62     53.85 o 
   2   3  11     1194.57     1062.82     81.05 o 
   3   3  11      109.95      131.26     44.95 o 
   4   3  11      442.00      533.95    183.38 o 
   5   3  11      153.39      198.77     83.12 o 
   6   3  11     1500.25     1346.61     77.30 o 
   7   3  11       18.08       38.57     35.26 o 
   8   3  11      268.19      207.00     92.70 o 
   9   3  11      176.47      164.74     82.79 o 
  10   3  11        7.63        4.09     40.47 o 
  11   3  11       88.33       64.65     36.44 o 
  12   3  11      178.47       39.58     41.81 o 
 -16   4  11        4.53       -5.99     21.05 o 
 -15   4  11       30.94       38.01     12.20 o 
 -14   4  11      125.94       97.85     31.85 o 
 -13   4  11      144.95      121.13     27.93 o 
 -12   4  11      313.00      345.65     82.90 o 
 -11   4  11      525.39      535.24     29.72 o 
 -10   4  11       80.29       58.98     16.12 o 
  -9   4  11      284.81      337.54     12.93 o 
  -8   4  11       49.66       43.57     12.52 o 
  -7   4  11      838.28      875.85     79.65 o 
  -6   4  11      636.31      629.06     24.49 o 
  -5   4  11      348.90      353.91     13.86 o 
  -4   4  11      662.78      647.71     39.96 o 
  -3   4  11      482.39      497.92     17.36 o 
  -2   4  11      777.90      837.85     25.02 o 
  -1   4  11      613.64      682.85     64.32 o 
   0   4  11      536.49      627.21     56.14 o 
   1   4  11      663.01      719.40     46.46 o 
   2   4  11     2506.88     2794.71     94.60 o 
   3   4  11      422.56      391.78    113.91 o 
   4   4  11      652.78      584.17    177.39 o 
   5   4  11       56.46       21.16     29.11 o 
   6   4  11      602.92      714.53    173.41 o 
   7   4  11      275.58      256.31     96.61 o 
   8   4  11      503.27      407.06    156.62 o 
   9   4  11       61.13      -50.71     51.50 o 
  10   4  11       35.87       79.32     35.88 o 
  11   4  11       24.38        0.11     60.62 o 
 -15   5  11      140.98       73.78     21.94 o 
 -14   5  11      424.21      320.69     85.31 o 
 -13   5  11       10.43        8.00     20.54 o 
 -12   5  11      240.70      224.41     43.89 o 
 -11   5  11      331.65      304.06     69.75 o 
 -10   5  11      812.58      794.41     35.99 o 
  -9   5  11      192.03      182.24     14.70 o 
  -8   5  11       61.00       55.19     14.80 o 
  -7   5  11      287.27      292.04      9.55 o 
  -6   5  11     1574.35     1713.77     34.61 o 
  -5   5  11      691.02      716.28     24.08 o 
  -4   5  11      741.98      727.96     26.82 o 
  -3   5  11      272.87      307.83     63.32 o 
  -2   5  11     1002.64     1067.29     82.96 o 
  -1   5  11      370.44      503.17     84.02 o 
   0   5  11      120.35       43.72     34.09 o 
   1   5  11      301.36      297.23     76.41 o 
   2   5  11      362.08      380.47     99.86 o 
   3   5  11      291.86      241.26     57.26 o 
   4   5  11     1125.44     1095.11     83.80 o 
   5   5  11      641.45      596.03    176.66 o 
   6   5  11      276.11      264.77     87.15 o 
   7   5  11       45.63       38.74     24.57 o 
   8   5  11       89.31      101.93     78.37 o 
   9   5  11      151.14       90.51     53.46 o 
  10   5  11       78.69       83.80     63.14 o 
  11   5  11       54.94        9.35     73.55 o 
 -15   6  11       90.81       55.25     31.63 o 
 -14   6  11      308.34      341.51     47.52 o 
 -13   6  11      619.89      587.75     77.64 o 
 -12   6  11      344.06      316.43     97.85 o 
 -11   6  11      353.58      365.69     84.30 o 
 -10   6  11      318.66      349.18     93.70 o 
  -9   6  11     1229.28     1331.39     79.65 o 
  -8   6  11      753.95      759.85     49.68 o 
  -7   6  11      381.53      375.58     15.81 o 
  -6   6  11      917.89      912.47     23.60 o 
  -5   6  11      367.09      372.19     19.41 o 
  -4   6  11       37.80       24.39     12.14 o 
  -3   6  11      812.69      803.46     25.78 o 
  -2   6  11     1390.93     1357.36     59.61 o 
  -1   6  11      183.74      190.93     40.81 o 
   0   6  11      604.82      629.23     50.66 o 
   1   6  11     1011.34     1065.45     60.23 o 
   2   6  11     1689.08     1589.94     72.26 o 
   3   6  11      526.90      407.34    116.82 o 
   4   6  11      137.38      133.84     34.20 o 
   5   6  11      350.43      268.52     73.16 o 
   6   6  11        2.01      -10.08     49.20 o 
   7   6  11      174.94      133.50     57.54 o 
   8   6  11       94.88       55.98     85.70 o 
   9   6  11      270.43      271.26     91.80 o 
  10   6  11       69.92       73.44     48.81 o 
 -14   7  11      150.20      110.05     35.66 o 
 -13   7  11      147.00      143.07     43.16 o 
 -12   7  11       46.06       46.29     19.54 o 
 -11   7  11      146.70      159.87     48.53 o 
 -10   7  11      375.02      388.92     27.71 o 
  -9   7  11      615.58      650.94     30.95 o 
  -8   7  11      142.85      204.87     54.24 o 
  -7   7  11      272.21      279.53     17.89 o 
  -6   7  11      628.40      622.21     23.65 o 
  -5   7  11      178.76      175.61     40.16 o 
  -4   7  11      292.23      266.18     21.27 o 
  -3   7  11      280.89      266.11     81.78 o 
  -2   7  11     1629.64     1533.69     85.70 o 
  -1   7  11     1379.89     1218.21     53.01 o 
   0   7  11      160.22      159.98     38.90 o 
   1   7  11      139.83      129.19     44.67 o 
   2   7  11      104.61      120.68     62.41 o 
   3   7  11      151.82      104.17     42.54 o 
   4   7  11      755.56      669.98    231.85 o 
   5   7  11      243.80      102.49     70.98 o 
   6   7  11      152.43       92.98     58.94 o 
   7   7  11       48.10      105.23     47.19 o 
   8   7  11       26.70       63.92     46.18 o 
   9   7  11       78.78      105.35     57.21 o 
  10   7  11       61.37      112.18     46.24 o 
 -13   8  11      381.86      428.55     25.25 o 
 -12   8  11      147.26       83.96     41.14 o 
 -11   8  11      210.15      177.84     49.59 o 
 -10   8  11       54.36       33.42     14.83 o 
  -9   8  11      365.99      338.15     84.75 o 
  -8   8  11     1091.72     1097.69     38.18 o 
  -7   8  11      185.14      178.06     61.91 o 
  -6   8  11      394.96      381.20     38.48 o 
  -5   8  11      262.11      237.66     45.23 o 
  -4   8  11      320.48      360.26     50.35 o 
  -3   8  11      669.17      678.65     35.82 o 
  -2   8  11      747.13      791.78     44.44 o 
  -1   8  11      376.18      315.03    123.93 o 
   0   8  11       53.12       80.72     32.30 o 
   1   8  11      466.75      381.81    124.66 o 
   2   8  11      291.64      238.91     56.20 o 
   3   8  11      562.75      523.10    140.50 o 
   4   8  11      335.82      252.68    100.20 o 
   5   8  11      161.78      190.21     74.78 o 
   6   8  11       17.90       41.25     40.47 o 
   7   8  11      337.23      293.15    105.96 o 
   8   8  11      168.66      132.16    107.59 o 
   9   8  11      342.05      168.38     70.98 o 
 -12   9  11       30.15       35.26     21.61 o 
 -11   9  11      142.14      107.08     23.79 o 
 -10   9  11      136.25      137.25     33.70 o 
  -9   9  11      408.57      391.16     78.53 o 
  -8   9  11      300.42      332.95     23.34 o 
  -7   9  11      461.35      472.27     24.29 o 
  -6   9  11       47.11       52.79     23.57 o 
  -5   9  11      329.45      431.80     26.98 o 
  -4   9  11       90.41      111.84     35.77 o 
  -3   9  11       43.06       50.83     30.23 o 
  -2   9  11      219.34      230.06     65.04 o 
  -1   9  11      651.98      691.47     47.92 o 
   0   9  11       51.10       38.96     19.14 o 
   1   9  11       11.94       20.82     21.72 o 
   2   9  11      143.27       99.19     38.23 o 
   3   9  11      102.92       36.66     39.46 o 
   4   9  11      226.37      157.96     65.83 o 
   5   9  11      114.78      115.70     84.36 o 
   6   9  11      158.55      191.05     91.13 o 
   7   9  11       35.63       24.41     33.64 o 
   8   9  11       73.83       51.22     58.89 o 
 -11  10  11       94.06       73.22     24.07 o 
 -10  10  11        4.34       12.93     13.55 o 
  -9  10  11      263.83      219.71     67.34 o 
  -8  10  11      270.16      193.90     55.02 o 
  -7  10  11      110.42      123.04     35.66 o 
  -6  10  11       99.59      120.40     35.60 o 
  -5  10  11      117.98      136.92     53.23 o 
  -2  10  11       29.91       43.83     39.35 o 
  -1  10  11      334.06      357.41     40.97 o 
   0  10  11       39.82      115.37     39.41 o 
   1  10  11      323.27      418.64     52.28 o 
   2  10  11       61.90       21.05     29.39 o 
   3  10  11      207.54      205.38     85.14 o 
   4  10  11       18.59       52.11     54.35 o 
   5  10  11      186.19      278.59     58.49 o 
   6  10  11       11.24      -17.63     50.83 o 
 -10  11  11       79.68       86.26     36.10 o 
  -9  11  11      371.67      409.97     24.91 o 
  -8  11  11      295.64      265.77     84.24 o 
  -7  11  11      330.21      292.70     96.67 o 
  -6  11  11      115.35      104.56     29.95 o 
  -5  11  11      156.19      174.70     80.38 o 
   3  11  11       91.92      198.38     49.59 o 
   4  11  11      111.75       90.96     48.14 o 
   5  11  11       83.44       80.72     65.38 o 
   6  11  11       58.46      125.89     61.85 o 
  -9  12  11      395.79      320.35     23.12 o 
  -8  12  11       20.87       26.14     14.55 o 
  -7  12  11      108.97       87.66     32.86 o 
  -6  12  11      153.58      115.70     46.24 o 
  -5  12  11       57.16       45.34     26.25 o 
  -8  13  11       68.36       67.79     32.02 o 
  -7  13  11      161.36      118.50     44.84 o 
  -6  13  11        8.15       18.64     14.83 o 
  -5  13  11       23.00       39.91     19.87 o 
  -6  14  11       43.49       74.95     21.94 o 
  -5  14  11       53.78       39.30     14.95 o 
  -8 -13  12      194.22      174.65     44.72 o 
  -7 -13  12       37.62       27.26     13.54 o 
  -6 -13  12      174.07      214.77     41.13 o 
  -5 -13  12       43.60       46.35     16.96 o 
  -4 -13  12       54.77       70.29     18.78 o 
  -3 -13  12       94.65       82.86     20.11 o 
  -2 -13  12       50.84       60.58     18.90 o 
  -1 -13  12       57.17       60.31     13.63 o 
   0 -13  12       23.81       22.07      5.73 o 
   1 -13  12       64.87       76.93     16.03 o 
 -11 -12  12      157.39      161.45     45.21 o 
 -10 -12  12      270.20      237.69     48.83 o 
  -9 -12  12      230.75      212.69     47.42 o 
  -8 -12  12      287.12      309.47     61.02 o 
  -7 -12  12      208.19      232.93     45.23 o 
  -6 -12  12      210.05      203.52     44.67 o 
  -5 -12  12       64.35       74.01     23.29 o 
  -4 -12  12       15.82       23.94     11.73 o 
  -3 -12  12       86.74       58.07     13.44 o 
  -2 -12  12       22.40       29.78      8.58 o 
  -1 -12  12      390.56      456.10     33.90 o 
   0 -12  12       12.66       13.47     11.17 o 
   1 -12  12      175.80      177.97     29.29 o 
   2 -12  12      120.47       84.97     19.22 o 
   3 -12  12      136.03      103.78     23.40 o 
   4 -12  12       58.09       45.92     15.98 o 
 -12 -11  12      142.36      125.06     25.11 o 
 -11 -11  12       29.48       45.94     22.22 o 
 -10 -11  12       16.05       11.67     12.30 o 
  -9 -11  12      343.03      428.23     31.28 o 
  -8 -11  12      144.54      117.42     28.56 o 
  -7 -11  12       62.17       84.16     16.35 o 
  -6 -11  12      106.01       91.50     27.56 o 
  -5 -11  12      130.72      166.90     26.94 o 
  -4 -11  12       22.12       28.98     11.01 o 
  -3 -11  12      113.84      112.45     14.44 o 
  -2 -11  12        1.74       -0.45      9.26 o 
  -1 -11  12       50.99       48.43     14.13 o 
   0 -11  12       53.23       39.59     14.94 o 
   1 -11  12      114.33      103.20     25.17 o 
   2 -11  12       37.46       12.06     12.12 o 
   3 -11  12       57.87       45.92     14.26 o 
   4 -11  12       20.18       31.13     14.55 o 
   5 -11  12      157.26      128.82     30.01 o 
 -14 -10  12       17.45       26.08     17.16 o 
 -13 -10  12      125.33       86.01     26.25 o 
 -12 -10  12      251.10      211.90     41.55 o 
 -11 -10  12      226.89      184.34     55.66 o 
 -10 -10  12      148.49      122.27     29.95 o 
  -9 -10  12       98.64       76.20     22.24 o 
  -8 -10  12      202.59      169.31     38.87 o 
  -7 -10  12      277.54      257.83     44.63 o 
  -6 -10  12       46.45       55.99     10.96 o 
  -5 -10  12      214.50      197.85     24.31 o 
  -4 -10  12      139.94      134.68     18.93 o 
  -3 -10  12      174.10      182.89     25.31 o 
  -2 -10  12       51.13       36.31      9.08 o 
  -1 -10  12      581.13      676.93     34.26 o 
   0 -10  12        0.46        5.79      5.38 o 
   1 -10  12      317.39      309.22     51.01 o 
   2 -10  12       23.76       26.36     10.23 o 
   3 -10  12      155.06      136.37     26.54 o 
   4 -10  12      237.14      198.95     36.62 o 
   5 -10  12      130.38      144.29     27.47 o 
   6 -10  12       28.23        2.78     18.57 o 
   7 -10  12      218.71      132.20     34.07 o 
 -15  -9  12       38.51       34.05     12.69 o 
 -14  -9  12      151.78      123.39     37.74 o 
 -13  -9  12       63.03       63.08     19.05 o 
 -12  -9  12      155.15      142.05     25.45 o 
 -11  -9  12       65.61       45.25     15.62 o 
 -10  -9  12       18.35        0.95     13.08 o 
  -9  -9  12      210.07      226.26     34.49 o 
  -8  -9  12      255.51      200.89     33.32 o 
  -7  -9  12      170.33      194.11     26.36 o 
  -6  -9  12      175.93      177.52     21.44 o 
  -5  -9  12      139.14      159.72     18.17 o 
  -4  -9  12       17.10       12.42     13.85 o 
  -3  -9  12      357.61      345.07     33.17 o 
  -2  -9  12      409.64      386.31     19.89 o 
  -1  -9  12       19.68       32.31      7.43 o 
   0  -9  12      109.21       85.94     17.11 o 
   1  -9  12      101.35       86.29     15.86 o 
   2  -9  12      173.70      139.14     30.27 o 
   3  -9  12       29.40       28.64     12.37 o 
   4  -9  12       47.40       27.48     17.76 o 
   5  -9  12      203.07      178.09     37.28 o 
   6  -9  12        1.22        0.31     18.72 o 
   7  -9  12      173.00      107.45     30.65 o 
   8  -9  12      149.50       83.63     25.51 o 
 -15  -8  12      146.84      118.90     41.86 o 
 -14  -8  12       11.25       10.66     22.79 o 
 -13  -8  12      582.00      587.17     40.76 o 
 -12  -8  12      521.55      577.24     46.32 o 
 -11  -8  12      205.63      205.40     32.90 o 
 -10  -8  12      288.92      297.26     34.25 o 
  -9  -8  12      414.42      407.42     24.80 o 
  -8  -8  12      218.68      209.16     27.38 o 
  -7  -8  12      554.80      611.17     26.07 o 
  -6  -8  12      222.88      233.60     13.53 o 
  -5  -8  12      283.25      254.99     35.60 o 
  -4  -8  12       49.60       71.11     14.10 o 
  -3  -8  12      522.19      521.26     15.83 o 
  -2  -8  12      191.57      225.11     24.11 o 
  -1  -8  12      649.91      678.45     21.72 o 
   0  -8  12     2345.05     2449.87     40.46 o 
   1  -8  12       49.20       44.44     11.44 o 
   2  -8  12      328.10      353.46     49.32 o 
   3  -8  12      221.21      192.43     32.91 o 
   4  -8  12      144.29      156.05     34.61 o 
   5  -8  12      125.28       95.33     20.24 o 
   6  -8  12       91.71       86.48     19.27 o 
   7  -8  12      192.90      193.02     35.92 o 
   8  -8  12      430.91      331.17     81.12 o 
   9  -8  12       71.55       34.55     23.71 o 
 -16  -7  12        8.81       15.08     24.18 o 
 -15  -7  12       54.95       52.16     14.80 o 
 -14  -7  12      152.06      157.18     33.27 o 
 -13  -7  12      200.19      221.64     34.61 o 
 -12  -7  12       56.88       40.63     19.29 o 
 -11  -7  12       19.06       26.26      8.93 o 
 -10  -7  12      321.78      330.84     21.11 o 
  -9  -7  12      540.22      561.94     43.11 o 
  -8  -7  12      213.03      202.14     29.16 o 
  -7  -7  12       19.58        8.91      8.66 o 
  -6  -7  12      416.27      381.15     15.84 o 
  -5  -7  12      334.58      352.72     29.50 o 
  -4  -7  12      288.10      303.23     31.83 o 
  -3  -7  12      150.97      149.27     18.05 o 
  -2  -7  12     1835.29     1890.94     51.52 o 
  -1  -7  12      108.50       80.07     11.67 o 
   0  -7  12       33.55       35.56      8.65 o 
   1  -7  12      159.67      168.04     21.48 o 
   2  -7  12      188.47      186.00     24.52 o 
   3  -7  12       40.01       30.78     10.96 o 
   4  -7  12      121.84       87.70     21.21 o 
   5  -7  12      129.93      172.73     25.66 o 
   6  -7  12       89.58       59.11     17.98 o 
   7  -7  12      167.28      141.71     28.92 o 
   8  -7  12      484.05      538.18    141.02 o 
   9  -7  12       82.48       58.15     20.26 o 
 -17  -6  12      290.53      224.99     70.72 o 
 -16  -6  12      231.13      224.45     71.15 o 
 -15  -6  12       80.30       73.84     19.99 o 
 -14  -6  12       12.94       11.29      8.51 o 
 -13  -6  12      634.85      659.60     23.51 o 
 -12  -6  12      663.98      749.75     33.23 o 
 -11  -6  12      312.43      309.85     42.49 o 
 -10  -6  12      616.31      613.96     21.76 o 
  -9  -6  12      890.55      979.70     43.50 o 
  -8  -6  12      469.46      512.57     39.01 o 
  -7  -6  12      469.33      491.46     15.03 o 
  -6  -6  12      745.39      747.20     24.20 o 
  -5  -6  12      506.23      548.84     18.20 o 
  -4  -6  12      619.28      576.94     15.91 o 
  -3  -6  12      807.70      855.57     20.27 o 
  -2  -6  12      437.05      462.46     17.00 o 
  -1  -6  12      934.22      963.21     22.42 o 
   0  -6  12     1740.51     1796.93     31.12 o 
   1  -6  12      161.57      182.90     21.67 o 
   2  -6  12      113.48       99.84     13.86 o 
   3  -6  12      344.89      343.20     18.64 o 
   4  -6  12      404.17      438.43     63.06 o 
   5  -6  12      276.99      260.32     32.73 o 
   6  -6  12      135.51      104.21     19.70 o 
   7  -6  12       75.84       72.21     26.86 o 
   8  -6  12      557.31      648.20     47.30 o 
   9  -6  12       13.93       -3.14     13.95 o 
  10  -6  12      187.01      253.70     56.90 o 
 -17  -5  12       32.11       14.64     11.46 o 
 -16  -5  12       61.21       40.35     31.32 o 
 -15  -5  12       83.67       75.77     16.02 o 
 -14  -5  12      524.60      580.85     30.31 o 
 -13  -5  12       45.05       36.41      8.27 o 
 -12  -5  12       30.64       16.89     14.32 o 
 -11  -5  12       14.82       19.95      6.96 o 
 -10  -5  12     1219.25     1170.43     50.12 o 
  -9  -5  12       77.21       94.17     17.63 o 
  -8  -5  12      619.69      638.13     19.07 o 
  -7  -5  12      540.51      551.15     22.62 o 
  -6  -5  12     1571.97     1637.11     37.48 o 
  -5  -5  12      221.32      261.18     35.61 o 
  -4  -5  12      118.42      116.10     17.11 o 
  -3  -5  12      157.46      180.35     18.64 o 
  -2  -5  12      103.14      116.50     11.32 o 
  -1  -5  12      186.66      180.68     21.38 o 
   0  -5  12       31.40       29.80     10.16 o 
   1  -5  12      309.93      341.46     18.07 o 
   2  -5  12      222.87      265.19     36.58 o 
   3  -5  12      158.82      127.02     17.65 o 
   4  -5  12       37.87       28.45     13.90 o 
   5  -5  12      166.47      125.52     25.84 o 
   6  -5  12       37.70       32.69     17.68 o 
   7  -5  12      105.03       92.10     33.37 o 
   8  -5  12      208.68      292.89     63.24 o 
   9  -5  12      206.02      219.49     67.23 o 
  10  -5  12       84.76       99.62     28.90 o 
 -18  -4  12       63.35       45.60     21.62 o 
 -17  -4  12      100.83       86.59     23.06 o 
 -16  -4  12       86.92       98.93     21.48 o 
 -15  -4  12      152.20      165.85     37.77 o 
 -14  -4  12      117.85      107.41     19.62 o 
 -13  -4  12      239.37      222.64     37.61 o 
 -12  -4  12       49.90       46.56     10.49 o 
 -11  -4  12     1669.89     1756.80     56.06 o 
 -10  -4  12      665.28      686.42     21.07 o 
  -9  -4  12      507.79      465.04     14.08 o 
  -8  -4  12       37.65       23.00      7.72 o 
  -7  -4  12      478.66      454.25     34.21 o 
  -6  -4  12      834.44      808.19     18.08 o 
  -5  -4  12      120.20      124.48     18.61 o 
  -4  -4  12      328.97      345.06     24.22 o 
  -3  -4  12      493.64      478.65     20.41 o 
  -2  -4  12      775.76      787.49     27.64 o 
  -1  -4  12      549.70      571.22     18.44 o 
   0  -4  12      181.65      170.64     24.38 o 
   1  -4  12      121.12      144.17     20.34 o 
   2  -4  12     1607.11     1746.08     44.06 o 
   3  -4  12      114.19      100.56     20.91 o 
   4  -4  12     1827.29     1940.02     56.93 o 
   5  -4  12      231.82      207.45     20.02 o 
   6  -4  12       87.86       92.34     24.20 o 
   7  -4  12      110.17      159.24     31.49 o 
   8  -4  12      351.44      316.90     67.58 o 
   9  -4  12       10.64       15.39     16.74 o 
  10  -4  12      120.20      128.68     26.98 o 
  11  -4  12       80.86       49.39     23.92 o 
 -18  -3  12      470.12      294.83    138.43 o 
 -17  -3  12       40.73       34.36     11.30 o 
 -16  -3  12      158.22      162.70     39.77 o 
 -15  -3  12       69.56       65.67     15.00 o 
 -14  -3  12      337.90      303.60     14.63 o 
 -13  -3  12       76.56       75.89     16.31 o 
 -12  -3  12      201.06      212.16     20.63 o 
 -11  -3  12      419.41      429.98     23.27 o 
 -10  -3  12     1967.59     2129.32     43.21 o 
  -9  -3  12      158.64      140.49     20.95 o 
  -8  -3  12      725.95      713.46     13.28 o 
  -7  -3  12      214.24      189.56     16.11 o 
  -6  -3  12      682.70      690.02     24.33 o 
  -5  -3  12      337.96      368.73     20.89 o 
  -4  -3  12     1843.95     1834.72     39.73 o 
  -3  -3  12      188.61      211.83     26.27 o 
  -2  -3  12     1342.93     1333.61     33.78 o 
  -1  -3  12      359.51      394.47     19.03 o 
   0  -3  12       64.09       49.89     10.38 o 
   1  -3  12      264.84      319.87     24.77 o 
   2  -3  12     1633.39     1663.89     34.96 o 
   3  -3  12      299.69      288.81     16.51 o 
   4  -3  12      161.20      158.30     47.73 o 
   5  -3  12       42.16       63.48     12.02 o 
   6  -3  12       62.74       50.39     15.02 o 
   7  -3  12      143.74      167.40     38.60 o 
   8  -3  12      324.89      286.45     69.69 o 
   9  -3  12      166.47      173.44     39.43 o 
  10  -3  12      135.71      106.42     53.15 o 
  11  -3  12      125.76       60.75     29.19 o 
 -18  -2  12       85.32       45.28     33.08 o 
 -17  -2  12       32.42       49.09     23.62 o 
 -16  -2  12      179.32      169.91     44.64 o 
 -15  -2  12       41.69       39.04     14.29 o 
 -14  -2  12      172.84      176.60     46.14 o 
 -13  -2  12      183.09      187.90     26.52 o 
 -12  -2  12      186.63      156.15     22.15 o 
 -11  -2  12      171.19      179.09     23.70 o 
 -10  -2  12       69.93       55.42     10.39 o 
  -9  -2  12      348.72      352.04     15.98 o 
  -8  -2  12      362.74      390.81     13.73 o 
  -7  -2  12      549.28      546.64     17.93 o 
  -6  -2  12      591.70      604.75     30.64 o 
  -5  -2  12      438.56      485.39     18.52 o 
  -4  -2  12     1194.88     1271.75     29.91 o 
  -3  -2  12      283.71      312.25     16.16 o 
  -2  -2  12      114.24      147.14     23.48 o 
  -1  -2  12       97.94      114.69     18.89 o 
   0  -2  12     1185.95     1271.56     37.17 o 
   1  -2  12       55.79       65.58      9.37 o 
   2  -2  12     2278.29     2409.73     48.83 o 
   3  -2  12       88.02       95.93     20.42 o 
   4  -2  12     2316.36     2451.86     54.71 o 
   5  -2  12      161.68      137.58     24.99 o 
   6  -2  12      183.47      188.18     29.12 o 
   7  -2  12      110.70      102.27     24.59 o 
   8  -2  12      275.38      259.32     63.29 o 
   9  -2  12       52.02       56.29     20.16 o 
  10  -2  12      118.49      106.52     31.16 o 
  11  -2  12       36.25       12.37     23.09 o 
 -18  -1  12      508.75      311.28    108.48 o 
 -17  -1  12       63.67       59.84     30.34 o 
 -16  -1  12      249.46      227.73     58.43 o 
 -15  -1  12       86.15       60.32     17.76 o 
 -14  -1  12       87.50      100.44     24.08 o 
 -13  -1  12      123.84      127.74     28.37 o 
 -12  -1  12      507.38      567.59     27.25 o 
 -11  -1  12      182.41      155.46     19.06 o 
 -10  -1  12     2154.49     2315.35     53.06 o 
  -9  -1  12       67.01       73.86      9.11 o 
  -8  -1  12      292.92      316.15     11.39 o 
  -7  -1  12      278.09      263.73     11.04 o 
  -6  -1  12        2.16       11.02      4.52 o 
  -5  -1  12      100.18       91.95     11.27 o 
  -4  -1  12     7020.32     7173.36    233.64 o 
  -3  -1  12      112.03      142.09     19.37 o 
  -2  -1  12     1925.56     1938.29     48.60 o 
  -1  -1  12       95.61      131.65     16.54 o 
   0  -1  12       97.15       88.56     16.11 o 
   1  -1  12       20.01       21.72      6.72 o 
   2  -1  12     1748.49     1779.40     49.73 o 
   3  -1  12      212.38      226.74     31.49 o 
   4  -1  12      599.63      649.96     54.24 o 
   5  -1  12      280.29      275.82     46.90 o 
   6  -1  12      563.97      586.49     32.94 o 
   7  -1  12       75.60       74.56     16.89 o 
   8  -1  12      801.08      873.40     34.65 o 
   9  -1  12       66.02       40.25     19.48 o 
  10  -1  12      608.42      493.09    156.01 o 
  11  -1  12       57.49       22.33     35.94 o 
 -18   0  12       20.00       25.92     19.14 o 
 -17   0  12       12.48       16.51     17.80 o 
 -16   0  12      104.75       49.71     19.54 o 
 -15   0  12       12.78       14.92     11.11 o 
 -14   0  12      155.00      174.15     26.42 o 
 -13   0  12      174.89      195.68     30.56 o 
 -12   0  12      712.52      689.34     42.96 o 
 -11   0  12      423.09      462.43      8.33 o 
 -10   0  12       26.07       16.72      5.18 o 
  -9   0  12       22.81       15.71      9.22 o 
  -8   0  12       44.91       46.85      5.98 o 
  -7   0  12      131.51      138.97     18.09 o 
  -6   0  12      206.47      196.57     10.22 o 
  -5   0  12       57.40       72.63     12.27 o 
  -4   0  12      204.09      234.07     19.30 o 
  -3   0  12      100.34       88.78     15.45 o 
  -2   0  12       21.51       23.64      5.63 o 
  -1   0  12       43.42       41.70     13.83 o 
   0   0  12      779.77      865.46     85.98 o 
   1   0  12       86.97       87.20     32.33 o 
   2   0  12     1131.37     1224.31     41.41 o 
   3   0  12       85.35       74.40     16.19 o 
   4   0  12      602.02      533.98     30.37 o 
   5   0  12      108.96      102.96     22.98 o 
   6   0  12       78.57       67.23     28.35 o 
   7   0  12        5.00       12.87      7.46 o 
   8   0  12      340.05      427.73     46.54 o 
   9   0  12       35.21       43.72     31.23 o 
  10   0  12      321.50      294.88    124.38 o 
  11   0  12       76.93       98.13     46.12 o 
 -18   1  12      508.84      570.06     82.84 o 
 -17   1  12       63.10       49.59     32.80 o 
 -16   1  12      250.31      218.14     73.66 o 
 -15   1  12       86.27       67.00     20.04 o 
 -14   1  12       92.07       94.73     22.65 o 
 -13   1  12      122.72      144.16     30.51 o 
 -12   1  12      498.80      549.95     52.45 o 
 -11   1  12      184.27      184.41     33.79 o 
 -10   1  12     2137.85     2161.52     55.94 o 
  -9   1  12       67.00       69.50     12.15 o 
  -8   1  12      294.69      283.09      8.43 o 
  -7   1  12      277.06      277.62      7.19 o 
  -6   1  12        2.94        1.59      6.67 o 
  -5   1  12      102.22       83.21     12.80 o 
  -4   1  12     7038.38     7022.14     80.68 o 
  -3   1  12      114.22      122.66     22.53 o 
  -2   1  12     1945.73     1988.23     63.28 o 
  -1   1  12       94.18       80.58     18.94 o 
   0   1  12       97.09       76.70     20.49 o 
   1   1  12       20.44       24.83     17.63 o 
   2   1  12     1666.56     1785.23     46.03 o 
   3   1  12      214.27      277.94     38.53 o 
   4   1  12      584.05      636.84    187.86 o 
   5   1  12      276.63      311.84    123.71 o 
   6   1  12      571.47      603.59    187.41 o 
   7   1  12       73.52       81.95     40.19 o 
   8   1  12      809.14      689.01    143.07 o 
   9   1  12       66.34       86.59     37.84 o 
  10   1  12      618.30      504.06    193.23 o 
  11   1  12       57.04       33.87     40.81 o 
 -18   2  12       90.78       59.78     44.05 o 
 -17   2  12       32.90       31.51     18.42 o 
 -16   2  12      188.35      188.30     71.43 o 
 -15   2  12       42.92       22.61     18.19 o 
 -14   2  12      174.03      134.62     51.33 o 
 -13   2  12      185.75      199.29     17.77 o 
 -12   2  12      195.15      177.46     18.53 o 
 -11   2  12      167.58      158.55     27.54 o 
 -10   2  12       67.04       55.27     10.39 o 
  -9   2  12      355.11      347.89     10.54 o 
  -8   2  12      362.93      363.17     21.43 o 
  -7   2  12      551.36      552.24     12.84 o 
  -6   2  12      619.90      594.41      7.50 o 
  -5   2  12      446.83      416.06     19.99 o 
  -4   2  12     1167.68     1217.67     42.52 o 
  -3   2  12      285.99      323.28     47.67 o 
  -2   2  12      115.19      126.99     22.11 o 
  -1   2  12       96.62      128.73     18.46 o 
   0   2  12     1188.02     1217.80     76.66 o 
   1   2  12       57.55       62.12     17.21 o 
   2   2  12     2284.50     2506.32     97.73 o 
   3   2  12       84.19       59.45     74.45 o 
   4   2  12     2317.26     2303.30     96.73 o 
   5   2  12      158.27      161.27     69.24 o 
   6   2  12      178.26      179.74     99.13 o 
   7   2  12      108.89       44.11     40.13 o 
   8   2  12      269.74      318.28     98.07 o 
   9   2  12       52.62       67.84     38.06 o 
  10   2  12      121.89       77.41     67.84 o 
  11   2  12       34.19       33.64     32.19 o 
 -17   3  12       40.03       31.63     25.25 o 
 -16   3  12      152.51      149.06     53.51 o 
 -15   3  12       69.62       32.47     21.61 o 
 -14   3  12      339.95      331.38     95.16 o 
 -13   3  12       72.76       42.77     30.23 o 
 -12   3  12      189.68      199.15     20.01 o 
 -11   3  12      418.38      397.16     11.89 o 
 -10   3  12     1988.69     2060.55     44.28 o 
  -9   3  12      156.37      198.57     19.96 o 
  -8   3  12      747.77      735.39     30.35 o 
  -7   3  12      211.35      192.33     15.19 o 
  -6   3  12      671.42      664.85     11.47 o 
  -5   3  12      336.12      342.94     14.78 o 
  -4   3  12     1872.10     1958.07     54.06 o 
  -3   3  12      188.21      251.92     37.78 o 
  -2   3  12     1388.44     1414.33     43.22 o 
  -1   3  12      357.53      426.13     67.17 o 
   0   3  12       66.80       57.22     20.52 o 
   1   3  12      273.06      292.19     57.54 o 
   2   3  12     1553.66     1615.02     74.50 o 
   3   3  12      294.78      146.15     62.69 o 
   4   3  12      141.91       77.25     40.13 o 
   5   3  12       43.06      -17.86     43.72 o 
   6   3  12       55.47       82.23     52.67 o 
   7   3  12      140.72       89.28     33.03 o 
   8   3  12      334.05      281.50    120.18 o 
   9   3  12      167.68      289.51     73.33 o 
  10   3  12      132.83      102.16     58.27 o 
  11   3  12      128.10      106.35     61.24 o 
 -17   4  12       97.51       90.18     32.24 o 
 -16   4  12       88.49       80.72     49.26 o 
 -15   4  12      152.30      159.87     57.66 o 
 -14   4  12      119.00       69.86     23.40 o 
 -13   4  12      238.86      181.98     49.26 o 
 -12   4  12       57.59       39.69     15.95 o 
 -11   4  12     1652.42     1715.44     89.28 o 
 -10   4  12      663.88      617.26     12.89 o 
  -9   4  12      503.14      451.43     29.28 o 
  -8   4  12       33.52       28.44     10.01 o 
  -7   4  12      469.08      451.27     13.59 o 
  -6   4  12      831.09      812.57     13.87 o 
  -5   4  12      113.73      115.84      7.83 o 
  -4   4  12      320.50      300.26     11.17 o 
  -3   4  12      479.77      435.16     73.42 o 
  -2   4  12      753.26      748.57     24.70 o 
  -1   4  12      555.05      592.98     38.57 o 
   0   4  12      181.19      156.84     69.35 o 
   1   4  12      116.75      156.01     51.61 o 
   2   4  12     1639.01     1573.54     70.70 o 
   3   4  12      119.79       85.36     50.77 o 
   4   4  12     1812.49     1658.23    172.41 o 
   5   4  12      226.96      208.34     80.10 o 
   6   4  12       82.16       48.92     53.79 o 
   7   4  12      112.37      115.76     37.22 o 
   8   4  12      352.99      380.64    161.32 o 
   9   4  12        9.05       53.79     38.62 o 
  10   4  12      122.32       74.00     49.09 o 
  11   4  12       82.46       99.75     71.31 o 
 -16   5  12       63.32       67.51     36.94 o 
 -15   5  12       86.90       43.44     25.41 o 
 -14   5  12      521.27      569.33     30.06 o 
 -13   5  12       44.42       66.72     30.39 o 
 -12   5  12       26.77       28.60     15.17 o 
 -11   5  12       15.57       26.42     16.74 o 
 -10   5  12     1229.54     1218.48     68.85 o 
  -9   5  12       73.59       74.94     16.81 o 
  -8   5  12      651.15      651.89     24.46 o 
  -7   5  12      547.32      511.50     17.74 o 
  -6   5  12     1537.91     1565.44     33.79 o 
  -5   5  12      219.24      216.33     28.48 o 
  -4   5  12      113.20      112.27     13.63 o 
  -3   5  12      158.19      169.62     33.50 o 
  -2   5  12       99.98      122.45     23.25 o 
  -1   5  12      184.63      201.68     57.66 o 
   0   5  12       34.45       47.13     24.24 o 
   1   5  12      310.68      285.03     94.54 o 
   2   5  12      213.28      303.73     47.75 o 
   3   5  12      155.39      115.98     73.33 o 
   4   5  12       39.77       39.91     39.41 o 
   5   5  12      162.87      111.90     51.16 o 
   6   5  12       42.31      -38.01     53.18 o 
   7   5  12      105.18       65.66     59.61 o 
   8   5  12      207.14      168.77     80.83 o 
   9   5  12      207.96      182.59    147.72 o 
  10   5  12       78.81       29.89     33.53 o 
 -15   6  12       79.59       36.55     20.88 o 
 -14   6  12       13.75       31.85     19.98 o 
 -13   6  12      635.98      626.15     26.98 o 
 -12   6  12      683.44      776.33     42.15 o 
 -11   6  12      304.08      337.14     26.36 o 
 -10   6  12      616.64      560.10     50.21 o 
  -9   6  12      892.52      917.89     53.07 o 
  -8   6  12      488.42      453.37     15.80 o 
  -7   6  12      474.84      456.89     10.57 o 
  -6   6  12      753.80      769.10     16.05 o 
  -5   6  12      486.99      491.81     11.80 o 
  -4   6  12      623.23      588.73     29.49 o 
  -3   6  12      791.17      792.84     42.99 o 
  -2   6  12      422.96      448.09     93.87 o 
  -1   6  12      948.74     1041.10     63.14 o 
   0   6  12     1741.86     1894.73    162.27 o 
   1   6  12      165.96      242.66     86.43 o 
   2   6  12      114.78       65.88     26.25 o 
   3   6  12      355.13      349.18     73.05 o 
   4   6  12      389.81      366.42    105.85 o 
   5   6  12      263.74      243.61     51.95 o 
   6   6  12      128.47       79.15     50.55 o 
   7   6  12       73.20      104.84     77.58 o 
   8   6  12      558.69      511.28    255.87 o 
   9   6  12       13.03      -15.28     71.43 o 
  10   6  12      190.85      189.76    107.98 o 
 -14   7  12      153.57       97.96     35.21 o 
 -13   7  12      195.82      152.81     67.56 o 
 -12   7  12       57.41       57.66     28.21 o 
 -11   7  12       20.39       27.71     16.23 o 
 -10   7  12      321.88      205.66     68.74 o 
  -9   7  12      524.32      596.42     44.05 o 
  -8   7  12      223.84      180.24     68.57 o 
  -7   7  12       20.54       20.01      9.09 o 
  -6   7  12      400.44      356.75     26.06 o 
  -5   7  12      342.35      327.45     66.34 o 
  -4   7  12      275.54      269.01     43.31 o 
  -3   7  12      149.90      186.88     35.60 o 
  -2   7  12     1852.26     1762.29     98.52 o 
  -1   7  12      112.69      116.09     52.62 o 
   0   7  12       32.97      -17.74     37.28 o 
   1   7  12      150.27      177.22     47.86 o 
   2   7  12      180.49      187.30     70.14 o 
   3   7  12       44.52        0.00     42.21 o 
   4   7  12      122.33      111.17     50.21 o 
   5   7  12      131.54      138.54     65.38 o 
   6   7  12      100.27       96.28     57.10 o 
   7   7  12      170.35      123.93     66.89 o 
   8   7  12      483.61      423.01    145.54 o 
   9   7  12       83.45       66.61     53.35 o 
 -13   8  12      584.91      698.92     40.64 o 
 -12   8  12      524.49      523.15     38.90 o 
 -11   8  12      203.54      189.81     67.67 o 
 -10   8  12      291.28      228.77     91.30 o 
  -9   8  12      421.56      426.15     23.45 o 
  -8   8  12      224.87      207.95     65.83 o 
  -7   8  12      565.28      577.84     27.99 o 
  -6   8  12      227.70      227.99     56.28 o 
  -5   8  12      284.49      250.00     51.93 o 
  -4   8  12       49.79       75.18     25.08 o 
  -3   8  12      530.25      513.92    140.16 o 
  -2   8  12      185.04      199.16     95.05 o 
  -1   8  12      658.26      668.47    164.51 o 
   0   8  12     2345.84     2273.07    208.34 o 
   1   8  12       49.23       25.19     29.28 o 
   2   8  12      323.38      280.83     79.65 o 
   3   8  12      222.76      282.17     63.48 o 
   4   8  12      140.61      198.66     91.86 o 
   5   8  12      124.77      173.41     80.83 o 
   6   8  12       87.88       19.82     36.10 o 
   7   8  12      199.10      147.72     70.08 o 
   8   8  12      432.69      254.13    135.41 o 
 -12   9  12      153.63      136.13     47.97 o 
 -11   9  12       66.26       41.65     23.57 o 
 -10   9  12       18.44       -0.39     17.18 o 
  -9   9  12      212.41      215.12     52.62 o 
  -8   9  12      256.34      203.75     64.76 o 
  -7   9  12      172.13      187.80     46.29 o 
  -6   9  12      182.55      171.45     66.84 o 
  -5   9  12      141.65      109.65     33.11 o 
  -4   9  12       18.08       48.80     18.60 o 
  -3   9  12      352.69      398.27     49.82 o 
  -2   9  12      418.56      385.45    150.97 o 
  -1   9  12       19.74       28.27     11.25 o 
   0   9  12      108.94       51.67     36.55 o 
   1   9  12      100.85       59.39     44.17 o 
   2   9  12      170.49      240.64     74.00 o 
   3   9  12       30.07       24.18     70.03 o 
   4   9  12       46.88       93.59     27.82 o 
   5   9  12      202.52      155.84     86.20 o 
   6   9  12        1.54      -33.87     59.39 o 
   7   9  12      172.46      178.45     89.11 o 
   8   9  12      150.60       85.31     70.03 o 
 -11  10  12      228.45      190.71     64.48 o 
 -10  10  12      148.20      155.89     60.45 o 
  -9  10  12      101.73      105.74     41.65 o 
  -8  10  12      198.62      171.40     75.85 o 
  -7  10  12      275.27      244.06     82.12 o 
  -6  10  12       44.92       29.84     18.64 o 
  -5  10  12      219.61      213.38     68.57 o 
  -2  10  12       48.66       15.79     39.97 o 
  -1  10  12      588.58      485.54     47.80 o 
   0  10  12        0.47       27.54     27.48 o 
   1  10  12      316.23      203.58    131.71 o 
   2  10  12       23.37       67.06     42.04 o 
   3  10  12      155.60      115.65     68.96 o 
   4  10  12      236.49      185.73     68.96 o 
   5  10  12      135.62      144.59     72.49 o 
   6  10  12       27.78       34.54     45.45 o 
   7  10  12      228.89      146.38    152.25 o 
 -10  11  12       16.41       20.94      7.84 o 
  -9  11  12      340.09      332.72     24.97 o
[truncated: 219,352 more chars]
